# Supplementary material for: Revealing the Increased Stress Response Behavior through Transcriptomic Analysis of Adult Zebrafish Brain after Chronic Low to Moderate Dose Rates of Ionizing Radiation
Source: Cancers (Basel). 2022 Aug 4;14(15):3793. doi: 10.3390/cancers14153793 (PMC9367516; doi:10.3390/cancers14153793)
Supplement: Supplementary file 1 [file cancers-14-03793-s001.zip]

Archive with 5 entries (5 files):
- Figure S1.svg
- Table S1.xlsx
- Table S2.pdf
- Table S3.xlsx
- Table S4.xlsx
