# Supplementary material for: Revealing the Increased Stress Response Behavior through Transcriptomic Analysis of Adult Zebrafish Brain after Chronic Low to Moderate Dose Rates of Ionizing Radiation
Source: Cancers (Basel). 2022 Aug 4;14(15):3793. doi: 10.3390/cancers14153793 (PMC9367516; doi:10.3390/cancers14153793)
Supplement: Supplementary file 1 [file cancers-14-03793-s001.zip › Table S1.xlsx]

## Sheet: Dose mGy_h for behavioral tests
	D05 condition Dose mGy/h	Mean	Standard deviation	D5 condition Dose mGy/h	Mean	Standard deviation
tank 1	0.446036	0.491312	0.0627982	5.12393	5.05681	0.109878
tank 2	0.475677			5.03064
tank 3	0.534434			5.14951
tank 4	0.396048			4.89614
tank 5	0.540827			4.96932
tank 6	0.554852			5.17133

## Sheet: Dose mGy_h for RNA Sequencing
	D005 condition Dose mGy/h	Mean	Standard deviation	D5 condition Dose mGy/h	Mean	Standard deviation
tank 1	0.0191669	0.0357136	0.0184737	5.18061	3.54031	3.54031
tank 2	0.0174738			4.82743
tank 3	0.019964			4.72545
tank 4	0.05247			2.4894
tank 5	0.0520868			1.82278
tank 6	0.0531201			2.1962
