# Supplementary material for: Revealing the Increased Stress Response Behavior through Transcriptomic Analysis of Adult Zebrafish Brain after Chronic Low to Moderate Dose Rates of Ionizing Radiation
Source: Cancers (Basel). 2022 Aug 4;14(15):3793. doi: 10.3390/cancers14153793 (PMC9367516; doi:10.3390/cancers14153793)
Supplement: Supplementary file 1 [file cancers-14-03793-s001.zip › Table S3.xlsx]

## Sheet: ck.hsBPdiffgroupsformula_res.si
GO Biological Process with human gene orthologues
Condition mGy/h	col	ID	Description	qvalue	geneID
0.05	1	GO:0042026	protein refolding	3.99335e-05	ENSG00000080824/ENSG00000109971/ENSG00000140403
0.05	1	GO:0061684	chaperone-mediated autophagy	0.00118273	ENSG00000080824/ENSG00000109971
0.05	1	GO:0009408	response to heat	0.00241356	ENSG00000080824/ENSG00000109971/ENSG00000140403
0.5	2	GO:0007601	visual perception	7.30479e-26	ENSG00000135437/ENSG00000109047/ENSG00000133256/ENSG00000198515/ENSG00000140522/ENSG00000116703/ENSG00000114124/ENSG00000101890/ENSG00000138472/ENSG00000134183/ENSG00000114349/ENSG00000120500/ENSG00000139053/ENSG00000139330/ENSG00000186765/ENSG00000166569/ENSG00000198691/ENSG00000144191/ENSG00000129221/ENSG00000112041/ENSG00000115255/ENSG00000235718/ENSG00000095464/ENSG00000170289/ENSG00000185527
0.5	2	GO:0050953	sensory perception of light stimulus	7.30479e-26	ENSG00000135437/ENSG00000109047/ENSG00000133256/ENSG00000198515/ENSG00000140522/ENSG00000116703/ENSG00000114124/ENSG00000101890/ENSG00000138472/ENSG00000134183/ENSG00000114349/ENSG00000120500/ENSG00000139053/ENSG00000139330/ENSG00000186765/ENSG00000166569/ENSG00000198691/ENSG00000144191/ENSG00000129221/ENSG00000112041/ENSG00000115255/ENSG00000235718/ENSG00000095464/ENSG00000170289/ENSG00000185527
0.5	2	GO:0009583	detection of light stimulus	3.10341e-24	ENSG00000109047/ENSG00000133256/ENSG00000198515/ENSG00000130561/ENSG00000116703/ENSG00000114124/ENSG00000101890/ENSG00000118402/ENSG00000138472/ENSG00000127928/ENSG00000134183/ENSG00000114349/ENSG00000198691/ENSG00000129221/ENSG00000112041/ENSG00000115255/ENSG00000095464/ENSG00000185527
0.5	2	GO:0007602	phototransduction	1.35634e-20	ENSG00000109047/ENSG00000133256/ENSG00000198515/ENSG00000130561/ENSG00000116703/ENSG00000114124/ENSG00000101890/ENSG00000138472/ENSG00000127928/ENSG00000134183/ENSG00000114349/ENSG00000198691/ENSG00000129221/ENSG00000095464/ENSG00000185527
0.5	2	GO:0009581	detection of external stimulus	1.32026e-19	ENSG00000109047/ENSG00000133256/ENSG00000198515/ENSG00000130561/ENSG00000116703/ENSG00000114124/ENSG00000101890/ENSG00000118402/ENSG00000138472/ENSG00000127928/ENSG00000134183/ENSG00000114349/ENSG00000198691/ENSG00000129221/ENSG00000112041/ENSG00000115255/ENSG00000095464/ENSG00000185527
0.5	2	GO:0009582	detection of abiotic stimulus	1.65427e-19	ENSG00000109047/ENSG00000133256/ENSG00000198515/ENSG00000130561/ENSG00000116703/ENSG00000114124/ENSG00000101890/ENSG00000118402/ENSG00000138472/ENSG00000127928/ENSG00000134183/ENSG00000114349/ENSG00000198691/ENSG00000129221/ENSG00000112041/ENSG00000115255/ENSG00000095464/ENSG00000185527
0.5	2	GO:0009416	response to light stimulus	2.43492e-14	ENSG00000109047/ENSG00000133256/ENSG00000198515/ENSG00000130561/ENSG00000116703/ENSG00000114124/ENSG00000101890/ENSG00000118402/ENSG00000138472/ENSG00000127928/ENSG00000134183/ENSG00000114349/ENSG00000110436/ENSG00000198691/ENSG00000129221/ENSG00000112041/ENSG00000115255/ENSG00000095464/ENSG00000185527
0.5	2	GO:0046530	photoreceptor cell differentiation	2.09729e-09	ENSG00000148600/ENSG00000007062/ENSG00000127928/ENSG00000134183/ENSG00000114349/ENSG00000186765/ENSG00000112041/ENSG00000235718/ENSG00000095464
0.5	2	GO:0008277	regulation of G protein-coupled receptor signaling pathway	5.23377e-09	ENSG00000133256/ENSG00000198515/ENSG00000130561/ENSG00000114124/ENSG00000101890/ENSG00000138472/ENSG00000114349/ENSG00000120500/ENSG00000139053/ENSG00000129221/ENSG00000185527
0.5	2	GO:0001754	eye photoreceptor cell differentiation	7.64656e-09	ENSG00000007062/ENSG00000127928/ENSG00000134183/ENSG00000114349/ENSG00000186765/ENSG00000112041/ENSG00000235718/ENSG00000095464
0.5	2	GO:0071482	cellular response to light stimulus	2.15376e-08	ENSG00000133256/ENSG00000198515/ENSG00000130561/ENSG00000114124/ENSG00000101890/ENSG00000138472/ENSG00000127928/ENSG00000114349/ENSG00000129221/ENSG00000185527
0.5	2	GO:0045494	photoreceptor cell maintenance	1.1223e-06	ENSG00000148600/ENSG00000007062/ENSG00000129244/ENSG00000171773/ENSG00000198691/ENSG00000112041
0.5	2	GO:0006586	indolalkylamine metabolic process	4.3611e-05	ENSG00000132437/ENSG00000129167/ENSG00000139287/ENSG00000196433
0.5	2	GO:0042401	cellular biogenic amine biosynthetic process	9.53103e-05	ENSG00000132437/ENSG00000129167/ENSG00000139287/ENSG00000196433
0.5	2	GO:0042428	serotonin metabolic process	0.000299536	ENSG00000132437/ENSG00000129167/ENSG00000139287
0.5	2	GO:1901160	primary amino compound metabolic process	0.000873529	ENSG00000132437/ENSG00000129167/ENSG00000139287
0.5	2	GO:0046189	phenol-containing compound biosynthetic process	0.00172423	ENSG00000132437/ENSG00000129167/ENSG00000139287/ENSG00000173404
0.5	2	GO:0097164	ammonium ion metabolic process	0.00482013	ENSG00000132437/ENSG00000129167/ENSG00000139287
0.5	2	GO:0010259	multicellular organism aging	0.0134935	ENSG00000132437/ENSG00000084073/ENSG00000110436
0.5	2	GO:0007223	Wnt signaling pathway, calcium modulating pathway	0.0163735	ENSG00000133256/ENSG00000134183/ENSG00000185527
0.5	2	GO:0009308	amine metabolic process	0.0175113	ENSG00000132437/ENSG00000129167/ENSG00000139287/ENSG00000100804/ENSG00000196433
0.5	2	GO:0031284	positive regulation of guanylate cyclase activity	0.0208798	ENSG00000109047/ENSG00000138472
0.5	2	GO:0018958	phenol-containing compound metabolic process	0.036571	ENSG00000132437/ENSG00000129167/ENSG00000139287/ENSG00000173404
5	3	GO:0007601	visual perception	7.30479e-26	ENSG00000135437/ENSG00000109047/ENSG00000133256/ENSG00000198515/ENSG00000140522/ENSG00000116703/ENSG00000114124/ENSG00000101890/ENSG00000138472/ENSG00000134183/ENSG00000114349/ENSG00000120500/ENSG00000139053/ENSG00000139330/ENSG00000186765/ENSG00000166569/ENSG00000198691/ENSG00000144191/ENSG00000129221/ENSG00000112041/ENSG00000115255/ENSG00000235718/ENSG00000095464/ENSG00000170289/ENSG00000185527
5	3	GO:0050953	sensory perception of light stimulus	7.30479e-26	ENSG00000135437/ENSG00000109047/ENSG00000133256/ENSG00000198515/ENSG00000140522/ENSG00000116703/ENSG00000114124/ENSG00000101890/ENSG00000138472/ENSG00000134183/ENSG00000114349/ENSG00000120500/ENSG00000139053/ENSG00000139330/ENSG00000186765/ENSG00000166569/ENSG00000198691/ENSG00000144191/ENSG00000129221/ENSG00000112041/ENSG00000115255/ENSG00000235718/ENSG00000095464/ENSG00000170289/ENSG00000185527
5	3	GO:0009583	detection of light stimulus	3.10341e-24	ENSG00000109047/ENSG00000133256/ENSG00000198515/ENSG00000130561/ENSG00000116703/ENSG00000114124/ENSG00000101890/ENSG00000118402/ENSG00000138472/ENSG00000127928/ENSG00000134183/ENSG00000114349/ENSG00000198691/ENSG00000129221/ENSG00000112041/ENSG00000115255/ENSG00000095464/ENSG00000185527
5	3	GO:0007602	phototransduction	1.35634e-20	ENSG00000109047/ENSG00000133256/ENSG00000198515/ENSG00000130561/ENSG00000116703/ENSG00000114124/ENSG00000101890/ENSG00000138472/ENSG00000127928/ENSG00000134183/ENSG00000114349/ENSG00000198691/ENSG00000129221/ENSG00000095464/ENSG00000185527
5	3	GO:0009581	detection of external stimulus	1.32026e-19	ENSG00000109047/ENSG00000133256/ENSG00000198515/ENSG00000130561/ENSG00000116703/ENSG00000114124/ENSG00000101890/ENSG00000118402/ENSG00000138472/ENSG00000127928/ENSG00000134183/ENSG00000114349/ENSG00000198691/ENSG00000129221/ENSG00000112041/ENSG00000115255/ENSG00000095464/ENSG00000185527
5	3	GO:0009582	detection of abiotic stimulus	1.65427e-19	ENSG00000109047/ENSG00000133256/ENSG00000198515/ENSG00000130561/ENSG00000116703/ENSG00000114124/ENSG00000101890/ENSG00000118402/ENSG00000138472/ENSG00000127928/ENSG00000134183/ENSG00000114349/ENSG00000198691/ENSG00000129221/ENSG00000112041/ENSG00000115255/ENSG00000095464/ENSG00000185527
5	3	GO:0009416	response to light stimulus	2.43492e-14	ENSG00000109047/ENSG00000133256/ENSG00000198515/ENSG00000130561/ENSG00000116703/ENSG00000114124/ENSG00000101890/ENSG00000118402/ENSG00000138472/ENSG00000127928/ENSG00000134183/ENSG00000114349/ENSG00000110436/ENSG00000198691/ENSG00000129221/ENSG00000112041/ENSG00000115255/ENSG00000095464/ENSG00000185527
5	3	GO:0046530	photoreceptor cell differentiation	2.09729e-09	ENSG00000148600/ENSG00000007062/ENSG00000127928/ENSG00000134183/ENSG00000114349/ENSG00000186765/ENSG00000112041/ENSG00000235718/ENSG00000095464
5	3	GO:0008277	regulation of G protein-coupled receptor signaling pathway	5.23377e-09	ENSG00000133256/ENSG00000198515/ENSG00000130561/ENSG00000114124/ENSG00000101890/ENSG00000138472/ENSG00000114349/ENSG00000120500/ENSG00000139053/ENSG00000129221/ENSG00000185527
5	3	GO:0001754	eye photoreceptor cell differentiation	7.64656e-09	ENSG00000007062/ENSG00000127928/ENSG00000134183/ENSG00000114349/ENSG00000186765/ENSG00000112041/ENSG00000235718/ENSG00000095464
5	3	GO:0071482	cellular response to light stimulus	2.15376e-08	ENSG00000133256/ENSG00000198515/ENSG00000130561/ENSG00000114124/ENSG00000101890/ENSG00000138472/ENSG00000127928/ENSG00000114349/ENSG00000129221/ENSG00000185527
5	3	GO:0045494	photoreceptor cell maintenance	1.1223e-06	ENSG00000148600/ENSG00000007062/ENSG00000129244/ENSG00000171773/ENSG00000198691/ENSG00000112041
5	3	GO:0006586	indolalkylamine metabolic process	4.3611e-05	ENSG00000132437/ENSG00000129167/ENSG00000139287/ENSG00000196433
5	3	GO:0042401	cellular biogenic amine biosynthetic process	9.53103e-05	ENSG00000132437/ENSG00000129167/ENSG00000139287/ENSG00000196433
5	3	GO:0042428	serotonin metabolic process	0.000299536	ENSG00000132437/ENSG00000129167/ENSG00000139287
5	3	GO:1901160	primary amino compound metabolic process	0.000873529	ENSG00000132437/ENSG00000129167/ENSG00000139287
5	3	GO:0046189	phenol-containing compound biosynthetic process	0.00172423	ENSG00000132437/ENSG00000129167/ENSG00000139287/ENSG00000173404
5	3	GO:0097164	ammonium ion metabolic process	0.00482013	ENSG00000132437/ENSG00000129167/ENSG00000139287
5	3	GO:0010259	multicellular organism aging	0.0134935	ENSG00000132437/ENSG00000084073/ENSG00000110436
5	3	GO:0007223	Wnt signaling pathway, calcium modulating pathway	0.0163735	ENSG00000133256/ENSG00000134183/ENSG00000185527
5	3	GO:0009308	amine metabolic process	0.0175113	ENSG00000132437/ENSG00000129167/ENSG00000139287/ENSG00000100804/ENSG00000196433
5	3	GO:0031284	positive regulation of guanylate cyclase activity	0.0208798	ENSG00000109047/ENSG00000138472
5	3	GO:0018958	phenol-containing compound metabolic process	0.036571	ENSG00000132437/ENSG00000129167/ENSG00000139287/ENSG00000173404
GO Molecular function with human gene orthologues
Condition mGy/h	col	ID	Description	qvalue	geneID
0.05	1	GO:0051082	unfolded protein binding	0.000341947	ENSG00000080824/ENSG00000109971/ENSG00000140403
0.05	1	GO:0023026	MHC class II protein complex binding	0.00157895	ENSG00000080824/ENSG00000109971
0.05	1	GO:0051087	chaperone binding	0.00396272	ENSG00000109971/ENSG00000140403
0.05	1	GO:0031072	heat shock protein binding	0.0053452	ENSG00000109971/ENSG00000140403
0.05	1	GO:0030235	nitric-oxide synthase regulator activity	0.00681805	ENSG00000080824
0.05	1	GO:0030911	TPR domain binding	0.00681805	ENSG00000080824
0.05	1	GO:0003810	protein-glutamine gamma-glutamyltransferase activity	0.0071534	ENSG00000092295
0.05	1	GO:0035252	UDP-xylosyltransferase activity	0.0071534	ENSG00000151233
0.05	1	GO:0042285	xylosyltransferase activity	0.0071534	ENSG00000151233
0.05	1	GO:0055131	C3HC4-type RING finger domain binding	0.00758399	ENSG00000109971
0.05	1	GO:0000400	four-way junction DNA binding	0.00817795	ENSG00000029993
0.05	1	GO:0008301	DNA binding, bending	0.00817795	ENSG00000029993
0.05	1	GO:0070182	DNA polymerase binding	0.00817795	ENSG00000080824
0.05	1	GO:0031625	ubiquitin protein ligase binding	0.00817795	ENSG00000080824/ENSG00000109971
0.05	1	GO:0044183	protein folding chaperone	0.0118578	ENSG00000109971
0.05	1	GO:0097718	disordered domain specific binding	0.0118578	ENSG00000080824
0.05	1	GO:0048156	tau protein binding	0.0123824	ENSG00000080824
0.05	1	GO:0051787	misfolded protein binding	0.0123824	ENSG00000109971
0.05	1	GO:0001786	phosphatidylserine binding	0.0148744	ENSG00000109971
0.05	1	GO:0097110	scaffold protein binding	0.0148744	ENSG00000080824
0.5	2	GO:0030553	cGMP binding	7.10662e-09	ENSG00000198515/ENSG00000139053/ENSG00000144191/ENSG00000095464/ENSG00000170289/ENSG00000185527
0.5	2	GO:0030551	cyclic nucleotide binding	1.83383e-06	ENSG00000198515/ENSG00000139053/ENSG00000144191/ENSG00000095464/ENSG00000170289/ENSG00000185527
0.5	2	GO:0005223	intracellular cGMP-activated cation channel activity	9.72216e-05	ENSG00000198515/ENSG00000144191/ENSG00000170289
0.5	2	GO:0004114	3',5'-cyclic-nucleotide phosphodiesterase activity	0.000112891	ENSG00000133256/ENSG00000139053/ENSG00000095464/ENSG00000185527
0.5	2	GO:0004510	tryptophan 5-monooxygenase activity	0.000309978	ENSG00000129167/ENSG00000139287
0.5	2	GO:0019841	retinol binding	0.000842966	ENSG00000140522/ENSG00000186684/ENSG00000139194
0.5	2	GO:0002046	opsin binding	0.00198925	ENSG00000130561/ENSG00000120500
0.5	2	GO:0008048	calcium sensitive guanylate cyclase activator activity	0.00198925	ENSG00000109047/ENSG00000138472
0.5	2	GO:0010853	cyclase activator activity	0.00262822	ENSG00000109047/ENSG00000138472
0.5	2	GO:0019842	vitamin binding	0.00352074	ENSG00000140522/ENSG00000132437/ENSG00000186684/ENSG00000139194/ENSG00000165457
0.5	2	GO:0015293	symporter activity	0.00352074	ENSG00000148942/ENSG00000103546/ENSG00000075415/ENSG00000205639/ENSG00000110436
0.5	2	GO:0043178	alcohol binding	0.00409967	ENSG00000140522/ENSG00000007062/ENSG00000186684/ENSG00000139194
0.5	2	GO:0005501	retinoid binding	0.00409967	ENSG00000140522/ENSG00000186684/ENSG00000139194
0.5	2	GO:0015294	solute:cation symporter activity	0.00614447	ENSG00000148942/ENSG00000103546/ENSG00000075415/ENSG00000110436
0.5	2	GO:0008020	G protein-coupled photoreceptor activity	0.0123042	ENSG00000118402/ENSG00000134183
0.5	2	GO:0009881	photoreceptor activity	0.0151293	ENSG00000118402/ENSG00000134183
0.5	2	GO:0031683	G-protein beta/gamma-subunit complex binding	0.0181358	ENSG00000134183/ENSG00000114349
5	3	GO:0030553	cGMP binding	4.27509e-09	ENSG00000112541/ENSG00000198515/ENSG00000144191/ENSG00000138735/ENSG00000139053/ENSG00000095464/ENSG00000170289/ENSG00000185527
5	3	GO:0030551	cyclic nucleotide binding	5.55377e-07	ENSG00000112541/ENSG00000198515/ENSG00000144191/ENSG00000113448/ENSG00000138735/ENSG00000139053/ENSG00000095464/ENSG00000170289/ENSG00000185527
5	3	GO:0004114	3',5'-cyclic-nucleotide phosphodiesterase activity	3.79669e-06	ENSG00000112541/ENSG00000133256/ENSG00000113448/ENSG00000138735/ENSG00000139053/ENSG00000095464/ENSG00000185527
5	3	GO:0046873	metal ion transmembrane transporter activity	1.53919e-05	ENSG00000109689/ENSG00000148942/ENSG00000185933/ENSG00000182389/ENSG00000165646/ENSG00000103546/ENSG00000111262/ENSG00000115041/ENSG00000143473/ENSG00000129244/ENSG00000138074/ENSG00000130821/ENSG00000100433/ENSG00000130433/ENSG00000110436/ENSG00000120457/ENSG00000184611/ENSG00000155886/ENSG00000010379/ENSG00000182255/ENSG00000156026/ENSG00000177301
5	3	GO:0043178	alcohol binding	1.96347e-05	ENSG00000140522/ENSG00000006025/ENSG00000143858/ENSG00000007062/ENSG00000166426/ENSG00000130703/ENSG00000079156/ENSG00000023171/ENSG00000186684/ENSG00000139194
5	3	GO:0005261	cation channel activity	4.19025e-05	ENSG00000109689/ENSG00000185933/ENSG00000182389/ENSG00000198515/ENSG00000144191/ENSG00000111262/ENSG00000115041/ENSG00000143473/ENSG00000100433/ENSG00000130433/ENSG00000120457/ENSG00000184611/ENSG00000155886/ENSG00000182255/ENSG00000156026/ENSG00000170289/ENSG00000117971/ENSG00000177301
5	3	GO:0015293	symporter activity	0.000196165	ENSG00000148942/ENSG00000165646/ENSG00000103546/ENSG00000162383/ENSG00000075415/ENSG00000138074/ENSG00000130821/ENSG00000110436/ENSG00000155886/ENSG00000010379/ENSG00000022567
5	3	GO:0015294	solute:cation symporter activity	0.000330462	ENSG00000148942/ENSG00000165646/ENSG00000103546/ENSG00000075415/ENSG00000138074/ENSG00000130821/ENSG00000110436/ENSG00000010379/ENSG00000022567
5	3	GO:0022836	gated channel activity	0.00103169	ENSG00000185933/ENSG00000182389/ENSG00000198515/ENSG00000144191/ENSG00000111262/ENSG00000115041/ENSG00000143473/ENSG00000100433/ENSG00000130433/ENSG00000120457/ENSG00000184611/ENSG00000074855/ENSG00000182255/ENSG00000170289/ENSG00000117971/ENSG00000177301
5	3	GO:0004674	protein serine/threonine kinase activity	0.0015664	ENSG00000154237/ENSG00000008118/ENSG00000073803/ENSG00000004660/ENSG00000204217/ENSG00000114124/ENSG00000137843/ENSG00000106799/ENSG00000064393/ENSG00000130758/ENSG00000100784/ENSG00000110422/ENSG00000169967/ENSG00000177706/ENSG00000183049/ENSG00000115977/ENSG00000177453/ENSG00000069702
5	3	GO:0005223	intracellular cGMP-activated cation channel activity	0.00209815	ENSG00000198515/ENSG00000144191/ENSG00000170289
5	3	GO:0019841	retinol binding	0.00209815	ENSG00000140522/ENSG00000166426/ENSG00000186684/ENSG00000139194
5	3	GO:0005496	steroid binding	0.00236051	ENSG00000006025/ENSG00000007062/ENSG00000130703/ENSG00000186104/ENSG00000079156/ENSG00000111424/ENSG00000023171/ENSG00000151623
5	3	GO:0004510	tryptophan 5-monooxygenase activity	0.00340289	ENSG00000129167/ENSG00000139287
5	3	GO:0005308	creatine transmembrane transporter activity	0.00700346	ENSG00000130821/ENSG00000010379
5	3	GO:0005096	GTPase activator activity	0.00750714	ENSG00000147459/ENSG00000065491/ENSG00000167037/ENSG00000108370/ENSG00000197226/ENSG00000099992/ENSG00000196220/ENSG00000084070/ENSG00000136848/ENSG00000003393/ENSG00000213445/ENSG00000132613
5	3	GO:0019842	vitamin binding	0.00899552	ENSG00000140522/ENSG00000132437/ENSG00000166426/ENSG00000186104/ENSG00000111424/ENSG00000186684/ENSG00000139194/ENSG00000165457
5	3	GO:0015248	sterol transporter activity	0.0097357	ENSG00000006025/ENSG00000130703/ENSG00000079156/ENSG00000023171
5	3	GO:0004879	nuclear receptor activity	0.0097357	ENSG00000123358/ENSG00000278570/ENSG00000186951/ENSG00000111424/ENSG00000151623
5	3	GO:0098531	ligand-activated transcription factor activity	0.0097357	ENSG00000123358/ENSG00000278570/ENSG00000186951/ENSG00000111424/ENSG00000151623
5	3	GO:0070643	vitamin D 25-hydroxylase activity	0.0109327	ENSG00000186104/ENSG00000019186
5	3	GO:0005501	retinoid binding	0.0141516	ENSG00000140522/ENSG00000166426/ENSG00000186684/ENSG00000139194
5	3	GO:0071889	14-3-3 protein binding	0.0141516	ENSG00000143473/ENSG00000065491/ENSG00000143393/ENSG00000136848
5	3	GO:0005342	organic acid transmembrane transporter activity	0.0141516	ENSG00000109062/ENSG00000148942/ENSG00000162383/ENSG00000138074/ENSG00000130821/ENSG00000110436/ENSG00000197119/ENSG00000010379
5	3	GO:0019840	isoprenoid binding	0.0141516	ENSG00000140522/ENSG00000166426/ENSG00000186684/ENSG00000139194
5	3	GO:0002046	opsin binding	0.0141516	ENSG00000130561/ENSG00000120500
5	3	GO:0003726	double-stranded RNA adenosine deaminase activity	0.0141516	ENSG00000197381/ENSG00000185736
5	3	GO:0008048	calcium sensitive guanylate cyclase activator activity	0.0141516	ENSG00000109047/ENSG00000138472
5	3	GO:0031698	beta-2 adrenergic receptor binding	0.0141516	ENSG00000109062/ENSG00000113448
5	3	GO:0008509	anion transmembrane transporter activity	0.0144943	ENSG00000109062/ENSG00000148942/ENSG00000165646/ENSG00000103546/ENSG00000162383/ENSG00000138074/ENSG00000130821/ENSG00000110436/ENSG00000197119/ENSG00000134343/ENSG00000155886/ENSG00000010379/ENSG00000074855
5	3	GO:0072349	modified amino acid transmembrane transporter activity	0.0185706	ENSG00000138074/ENSG00000130821/ENSG00000010379
5	3	GO:0010853	cyclase activator activity	0.0185706	ENSG00000109047/ENSG00000138472
5	3	GO:1901981	phosphatidylinositol phosphate binding	0.02236	ENSG00000140522/ENSG00000071189/ENSG00000143473/ENSG00000197415/ENSG00000130703/ENSG00000136848/ENSG00000112041/ENSG00000132613
5	3	GO:0005114	type II transforming growth factor beta receptor binding	0.0297115	ENSG00000106799/ENSG00000069702
5	3	GO:0008022	protein C-terminus binding	0.0330764	ENSG00000144191/ENSG00000132535/ENSG00000053254/ENSG00000116983/ENSG00000123908/ENSG00000158528/ENSG00000213445/ENSG00000196628
5	3	GO:1990763	arrestin family protein binding	0.0364711	ENSG00000181072/ENSG00000078747
GO Biological Process with Danio rerio genes
Condition mGy/h	col	ID	Description	qvalue	geneID
0.5	2	GO:0007601	visual perception	5.86987e-23	ENSDARG00000056938/ENSDARG00000011989/ENSDARG00000019752/ENSDARG00000056791/ENSDARG00000004459/ENSDARG00000102558/ENSDARG00000070726/ENSDARG00000020602/ENSDARG00000029898/ENSDARG00000021345/ENSDARG00000042529/ENSDARG00000111860/ENSDARG00000013134/ENSDARG00000102288/ENSDARG00000000380/ENSDARG00000055534/ENSDARG00000068242/ENSDARG00000059163/ENSDARG00000100397/ENSDARG00000101984/ENSDARG00000075067/…
0.5	2	GO:0009416	response to light stimulus	6.80668e-08	ENSDARG00000012504/ENSDARG00000104685/ENSDARG00000004459/ENSDARG00000052223/ENSDARG00000044199/ENSDARG00000020602/ENSDARG00000019902/ENSDARG00000042529/ENSDARG00000111860/ENSDARG00000102288/ENSDARG00000015404/ENSDARG00000009637/ENSDARG00000044672
0.5	2	GO:0008277	regulation of G protein-coupled receptor signaling pathway	1.50042e-05	ENSDARG00000056791/ENSDARG00000102558/ENSDARG00000012610/ENSDARG00000101984/ENSDARG00000038378/ENSDARG00000056511
0.5	2	GO:0042435	indole-containing compound biosynthetic process	8.8641e-05	ENSDARG00000098249/ENSDARG00000016494/ENSDARG00000057239/ENSDARG00000029432
0.5	2	GO:0060041	retina development in camera-type eye	0.00111102	ENSDARG00000091756/ENSDARG00000102288/ENSDARG00000000380/ENSDARG00000004643/ENSDARG00000100397/ENSDARG00000099425/ENSDARG00000044684/ENSDARG00000011671/ENSDARG00000087349/ENSDARG00000076055/ENSDARG00000008306
0.5	2	GO:1901162	primary amino compound biosynthetic process	0.00111102	ENSDARG00000016494/ENSDARG00000057239/ENSDARG00000029432
0.5	2	GO:0046530	photoreceptor cell differentiation	0.00111102	ENSDARG00000011989/ENSDARG00000034007/ENSDARG00000091756/ENSDARG00000102288/ENSDARG00000025504/ENSDARG00000076055/ENSDARG00000008306
0.5	2	GO:0042430	indole-containing compound metabolic process	0.00111102	ENSDARG00000098249/ENSDARG00000016494/ENSDARG00000057239/ENSDARG00000029432
0.5	2	GO:0042428	serotonin metabolic process	0.00215356	ENSDARG00000016494/ENSDARG00000057239/ENSDARG00000029432
0.5	2	GO:1901160	primary amino compound metabolic process	0.00215356	ENSDARG00000016494/ENSDARG00000057239/ENSDARG00000029432
0.5	2	GO:0009583	detection of light stimulus	0.00305927	ENSDARG00000020602/ENSDARG00000042529/ENSDARG00000111860/ENSDARG00000102288/ENSDARG00000044672
0.5	2	GO:0097164	ammonium ion metabolic process	0.00654685	ENSDARG00000016494/ENSDARG00000057239/ENSDARG00000029432
0.5	2	GO:0048841	regulation of axon extension involved in axon guidance	0.00978284	ENSDARG00000004459/ENSDARG00000015404/ENSDARG00000017369/ENSDARG00000111106
0.5	2	GO:0046189	phenol-containing compound biosynthetic process	0.0130509	ENSDARG00000016494/ENSDARG00000057239/ENSDARG00000029432
0.5	2	GO:0071632	optomotor response	0.0134763	ENSDARG00000004459/ENSDARG00000015404
0.5	2	GO:0009581	detection of external stimulus	0.0134763	ENSDARG00000020602/ENSDARG00000042529/ENSDARG00000111860/ENSDARG00000102288/ENSDARG00000044672
0.5	2	GO:0009582	detection of abiotic stimulus	0.0134763	ENSDARG00000020602/ENSDARG00000042529/ENSDARG00000111860/ENSDARG00000102288/ENSDARG00000044672
0.5	2	GO:0048846	axon extension involved in axon guidance	0.0134763	ENSDARG00000004459/ENSDARG00000015404/ENSDARG00000017369/ENSDARG00000111106
0.5	2	GO:1902284	neuron projection extension involved in neuron projection guidance	0.0134763	ENSDARG00000004459/ENSDARG00000015404/ENSDARG00000017369/ENSDARG00000111106
0.5	2	GO:0007634	optokinetic behavior	0.0134763	ENSDARG00000012504/ENSDARG00000004459/ENSDARG00000015404
0.5	2	GO:0045494	photoreceptor cell maintenance	0.0141707	ENSDARG00000052035/ENSDARG00000030107/ENSDARG00000100397
0.5	2	GO:0051606	detection of stimulus	0.0198389	ENSDARG00000020602/ENSDARG00000042529/ENSDARG00000111860/ENSDARG00000102288/ENSDARG00000044672
0.5	2	GO:0001754	eye photoreceptor cell differentiation	0.0382161	ENSDARG00000011989/ENSDARG00000091756/ENSDARG00000076055/ENSDARG00000008306
0.5	2	GO:0000187	activation of MAPK activity	0.0383136	ENSDARG00000056791/ENSDARG00000102558/ENSDARG00000101984
0.5	2	GO:0052652	cyclic purine nucleotide metabolic process	0.0383136	ENSDARG00000026820/ENSDARG00000032838/ENSDARG00000025504
5	3	GO:0007601	visual perception	1.67584e-18	ENSDARG00000056938/ENSDARG00000011989/ENSDARG00000019752/ENSDARG00000056791/ENSDARG00000004459/ENSDARG00000102558/ENSDARG00000061515/ENSDARG00000070726/ENSDARG00000020602/ENSDARG00000029898/ENSDARG00000021345/ENSDARG00000042529/ENSDARG00000116976/ENSDARG00000111860/ENSDARG00000074839/ENSDARG00000013134/ENSDARG00000102288/ENSDARG00000000380/ENSDARG00000007576/ENSDARG00000055534/ENSDARG00000068242/…
5	3	GO:0009416	response to light stimulus	4.86936e-09	ENSDARG00000012504/ENSDARG00000104685/ENSDARG00000004459/ENSDARG00000052223/ENSDARG00000079802/ENSDARG00000061515/ENSDARG00000044199/ENSDARG00000020602/ENSDARG00000053326/ENSDARG00000019902/ENSDARG00000042529/ENSDARG00000116976/ENSDARG00000111860/ENSDARG00000102288/ENSDARG00000015404/ENSDARG00000053929/ENSDARG00000009637/ENSDARG00000044672/ENSDARG00000102430/ENSDARG00000045808
5	3	GO:0009583	detection of light stimulus	1.95064e-05	ENSDARG00000061515/ENSDARG00000020602/ENSDARG00000053326/ENSDARG00000042529/ENSDARG00000116976/ENSDARG00000111860/ENSDARG00000102288/ENSDARG00000053929/ENSDARG00000044672/ENSDARG00000102430
5	3	GO:0007602	phototransduction	0.000369911	ENSDARG00000061515/ENSDARG00000020602/ENSDARG00000053326/ENSDARG00000116976/ENSDARG00000111860/ENSDARG00000053929/ENSDARG00000044672/ENSDARG00000102430
5	3	GO:0009581	detection of external stimulus	0.000585537	ENSDARG00000061515/ENSDARG00000020602/ENSDARG00000053326/ENSDARG00000042529/ENSDARG00000116976/ENSDARG00000111860/ENSDARG00000102288/ENSDARG00000053929/ENSDARG00000044672/ENSDARG00000102430
5	3	GO:0009582	detection of abiotic stimulus	0.000585537	ENSDARG00000061515/ENSDARG00000020602/ENSDARG00000053326/ENSDARG00000042529/ENSDARG00000116976/ENSDARG00000111860/ENSDARG00000102288/ENSDARG00000053929/ENSDARG00000044672/ENSDARG00000102430
5	3	GO:0051606	detection of stimulus	0.00167221	ENSDARG00000061515/ENSDARG00000020602/ENSDARG00000053326/ENSDARG00000042529/ENSDARG00000116976/ENSDARG00000111860/ENSDARG00000102288/ENSDARG00000053929/ENSDARG00000044672/ENSDARG00000102430
5	3	GO:0045742	positive regulation of epidermal growth factor receptor signaling pathway	0.00186563	ENSDARG00000056791/ENSDARG00000102558/ENSDARG00000053939/ENSDARG00000101984
5	3	GO:1901186	positive regulation of ERBB signaling pathway	0.00186563	ENSDARG00000056791/ENSDARG00000102558/ENSDARG00000053939/ENSDARG00000101984
5	3	GO:0042435	indole-containing compound biosynthetic process	0.00253114	ENSDARG00000098249/ENSDARG00000016494/ENSDARG00000057239/ENSDARG00000029432
5	3	GO:0000187	activation of MAPK activity	0.00328314	ENSDARG00000056791/ENSDARG00000102558/ENSDARG00000053939/ENSDARG00000009493/ENSDARG00000055672/ENSDARG00000101984
5	3	GO:0018298	protein-chromophore linkage	0.00746838	ENSDARG00000061515/ENSDARG00000116976/ENSDARG00000111860/ENSDARG00000053929/ENSDARG00000044672/ENSDARG00000052056
5	3	GO:1901162	primary amino compound biosynthetic process	0.0152675	ENSDARG00000016494/ENSDARG00000057239/ENSDARG00000029432
5	3	GO:0006775	fat-soluble vitamin metabolic process	0.0152675	ENSDARG00000056587/ENSDARG00000103277/ENSDARG00000008306/ENSDARG00000045926
5	3	GO:0033280	response to vitamin D	0.0257226	ENSDARG00000056587/ENSDARG00000018393/ENSDARG00000103277
5	3	GO:0007634	optokinetic behavior	0.0257226	ENSDARG00000012504/ENSDARG00000004459/ENSDARG00000015404/ENSDARG00000045808
5	3	GO:0042430	indole-containing compound metabolic process	0.0257226	ENSDARG00000098249/ENSDARG00000016494/ENSDARG00000057239/ENSDARG00000029432
5	3	GO:0031623	receptor internalization	0.0286433	ENSDARG00000039240/ENSDARG00000012610/ENSDARG00000103609/ENSDARG00000038378/ENSDARG00000056511
5	3	GO:0021982	pineal gland development	0.0286433	ENSDARG00000021201/ENSDARG00000068976/ENSDARG00000045904
5	3	GO:0042428	serotonin metabolic process	0.0286433	ENSDARG00000016494/ENSDARG00000057239/ENSDARG00000029432
5	3	GO:1901160	primary amino compound metabolic process	0.0286433	ENSDARG00000016494/ENSDARG00000057239/ENSDARG00000029432
5	3	GO:0046530	photoreceptor cell differentiation	0.029404	ENSDARG00000011989/ENSDARG00000034007/ENSDARG00000088377/ENSDARG00000091756/ENSDARG00000102288/ENSDARG00000025504/ENSDARG00000076055/ENSDARG00000008306
5	3	GO:0071305	cellular response to vitamin D	0.0317019	ENSDARG00000056587/ENSDARG00000018393
5	3	GO:0048841	regulation of axon extension involved in axon guidance	0.0343004	ENSDARG00000004459/ENSDARG00000015404/ENSDARG00000017369/ENSDARG00000111106/ENSDARG00000071208
5	3	GO:0030318	melanocyte differentiation	0.0363769	ENSDARG00000021032/ENSDARG00000103609/ENSDARG00000042518/ENSDARG00000102142/ENSDARG00000037833
GO Molecular Function with Danio rerio genes
Condition mGy/h	col	ID	Description	qvalue	geneID
0.05	1	GO:0070735	protein-glycine ligase activity	0.00903251	ENSDARG00000053728
0.05	1	GO:0070738	tubulin-glycine ligase activity	0.00903251	ENSDARG00000053728
0.05	1	GO:0051082	unfolded protein binding	0.00903251	ENSDARG00000024746/ENSDARG00000037403
0.05	1	GO:0097718	disordered domain specific binding	0.00903251	ENSDARG00000024746
0.05	1	GO:0008301	DNA binding, bending	0.0205945	ENSDARG00000056725
0.05	1	GO:0003810	protein-glutamine gamma-glutamyltransferase activity	0.0205945	ENSDARG00000101407
0.05	1	GO:0035252	UDP-xylosyltransferase activity	0.0205945	ENSDARG00000022550
0.05	1	GO:0044183	protein folding chaperone	0.0239872	ENSDARG00000037403
0.05	1	GO:0051787	misfolded protein binding	0.0269187	ENSDARG00000037403
0.5	2	GO:0030553	cGMP binding	1.96776e-11	ENSDARG00000056791/ENSDARG00000102558/ENSDARG00000070726/ENSDARG00000029898/ENSDARG00000068242/ENSDARG00000101984/ENSDARG00000012125/ENSDARG00000101225
0.5	2	GO:0030551	cyclic nucleotide binding	5.12706e-09	ENSDARG00000056791/ENSDARG00000102558/ENSDARG00000070726/ENSDARG00000029898/ENSDARG00000068242/ENSDARG00000101984/ENSDARG00000012125/ENSDARG00000101225
0.5	2	GO:0005221	intracellular cyclic nucleotide activated cation channel activity	6.29117e-08	ENSDARG00000070726/ENSDARG00000029898/ENSDARG00000068242/ENSDARG00000012125/ENSDARG00000101225
0.5	2	GO:0005222	intracellular cAMP-activated cation channel activity	6.29117e-08	ENSDARG00000070726/ENSDARG00000029898/ENSDARG00000068242/ENSDARG00000012125/ENSDARG00000101225
0.5	2	GO:0005223	intracellular cGMP-activated cation channel activity	6.29117e-08	ENSDARG00000070726/ENSDARG00000029898/ENSDARG00000068242/ENSDARG00000012125/ENSDARG00000101225
0.5	2	GO:0043855	cyclic nucleotide-gated ion channel activity	6.29117e-08	ENSDARG00000070726/ENSDARG00000029898/ENSDARG00000068242/ENSDARG00000012125/ENSDARG00000101225
0.5	2	GO:0004114	3',5'-cyclic-nucleotide phosphodiesterase activity	1.84198e-06	ENSDARG00000056791/ENSDARG00000102558/ENSDARG00000000380/ENSDARG00000100397/ENSDARG00000101984/ENSDARG00000011671
0.5	2	GO:0005501	retinoid binding	2.443e-06	ENSDARG00000092660/ENSDARG00000101481/ENSDARG00000111860/ENSDARG00000059163/ENSDARG00000044684
0.5	2	GO:0019840	isoprenoid binding	2.443e-06	ENSDARG00000092660/ENSDARG00000101481/ENSDARG00000111860/ENSDARG00000059163/ENSDARG00000044684
0.5	2	GO:0050254	rhodopsin kinase activity	2.11771e-05	ENSDARG00000104685/ENSDARG00000020602/ENSDARG00000055534
0.5	2	GO:0004703	G protein-coupled receptor kinase activity	0.000402722	ENSDARG00000104685/ENSDARG00000020602/ENSDARG00000055534
0.5	2	GO:0019842	vitamin binding	0.000417508	ENSDARG00000092660/ENSDARG00000055370/ENSDARG00000016494/ENSDARG00000101481/ENSDARG00000111860/ENSDARG00000059163/ENSDARG00000102442
0.5	2	GO:1904768	all-trans-retinol binding	0.000642518	ENSDARG00000092660/ENSDARG00000059163
0.5	2	GO:0004510	tryptophan 5-monooxygenase activity	0.0111101	ENSDARG00000057239/ENSDARG00000029432
0.5	2	GO:0016849	phosphorus-oxygen lyase activity	0.0162418	ENSDARG00000026820/ENSDARG00000032838/ENSDARG00000025504
0.5	2	GO:0009975	cyclase activity	0.017537	ENSDARG00000026820/ENSDARG00000032838/ENSDARG00000025504
0.5	2	GO:0008048	calcium sensitive guanylate cyclase activator activity	0.017852	ENSDARG00000010454/ENSDARG00000030758
0.5	2	GO:0010853	cyclase activator activity	0.017852	ENSDARG00000010454/ENSDARG00000030758
0.5	2	GO:0030250	guanylate cyclase activator activity	0.017852	ENSDARG00000010454/ENSDARG00000030758
0.5	2	GO:0001664	G protein-coupled receptor binding	0.0256476	ENSDARG00000044199/ENSDARG00000012610/ENSDARG00000042529/ENSDARG00000038378/ENSDARG00000075829/ENSDARG00000056511
0.5	2	GO:0022804	active transmembrane transporter activity	0.0316132	ENSDARG00000027424/ENSDARG00000016141/ENSDARG00000052138/ENSDARG00000034424/ENSDARG00000062661/ENSDARG00000030263/ENSDARG00000041431/ENSDARG00000005004
0.5	2	GO:0009881	photoreceptor activity	0.0316612	ENSDARG00000020602/ENSDARG00000111860/ENSDARG00000044672
5	3	GO:0030553	cGMP binding	4.80618e-08	ENSDARG00000056791/ENSDARG00000102558/ENSDARG00000070726/ENSDARG00000029898/ENSDARG00000068242/ENSDARG00000101984/ENSDARG00000012125/ENSDARG00000101225
5	3	GO:0004114	3',5'-cyclic-nucleotide phosphodiesterase activity	2.66948e-07	ENSDARG00000051915/ENSDARG00000056791/ENSDARG00000102558/ENSDARG00000032761/ENSDARG00000000380/ENSDARG00000003449/ENSDARG00000100397/ENSDARG00000101984/ENSDARG00000011671
5	3	GO:0030551	cyclic nucleotide binding	5.4422e-06	ENSDARG00000056791/ENSDARG00000102558/ENSDARG00000070726/ENSDARG00000029898/ENSDARG00000068242/ENSDARG00000101984/ENSDARG00000012125/ENSDARG00000101225
5	3	GO:0005221	intracellular cyclic nucleotide activated cation channel activity	6.86548e-06	ENSDARG00000070726/ENSDARG00000029898/ENSDARG00000068242/ENSDARG00000012125/ENSDARG00000101225
5	3	GO:0005222	intracellular cAMP-activated cation channel activity	6.86548e-06	ENSDARG00000070726/ENSDARG00000029898/ENSDARG00000068242/ENSDARG00000012125/ENSDARG00000101225
5	3	GO:0005223	intracellular cGMP-activated cation channel activity	6.86548e-06	ENSDARG00000070726/ENSDARG00000029898/ENSDARG00000068242/ENSDARG00000012125/ENSDARG00000101225
5	3	GO:0043855	cyclic nucleotide-gated ion channel activity	6.86548e-06	ENSDARG00000070726/ENSDARG00000029898/ENSDARG00000068242/ENSDARG00000012125/ENSDARG00000101225
5	3	GO:0005501	retinoid binding	1.20907e-05	ENSDARG00000092660/ENSDARG00000101481/ENSDARG00000111860/ENSDARG00000059163/ENSDARG00000044684/ENSDARG00000045926
5	3	GO:0019840	isoprenoid binding	1.20907e-05	ENSDARG00000092660/ENSDARG00000101481/ENSDARG00000111860/ENSDARG00000059163/ENSDARG00000044684/ENSDARG00000045926
5	3	GO:0009881	photoreceptor activity	4.67554e-05	ENSDARG00000061515/ENSDARG00000020602/ENSDARG00000116976/ENSDARG00000111860/ENSDARG00000053929/ENSDARG00000044672/ENSDARG00000102430/ENSDARG00000052056
5	3	GO:0050254	rhodopsin kinase activity	0.000540507	ENSDARG00000104685/ENSDARG00000020602/ENSDARG00000055534
5	3	GO:0005261	cation channel activity	0.00366032	ENSDARG00000017108/ENSDARG00000078650/ENSDARG00000039240/ENSDARG00000062687/ENSDARG00000070726/ENSDARG00000029898/ENSDARG00000009738/ENSDARG00000046079/ENSDARG00000045956/ENSDARG00000024167/ENSDARG00000101175/ENSDARG00000041431/ENSDARG00000068242/ENSDARG00000061014/ENSDARG00000101677/ENSDARG00000102064/ENSDARG00000012125/ENSDARG00000101225
5	3	GO:0005185	neurohypophyseal hormone activity	0.00644139	ENSDARG00000042845/ENSDARG00000058567
5	3	GO:1904768	all-trans-retinol binding	0.00644139	ENSDARG00000092660/ENSDARG00000059163
5	3	GO:0004703	G protein-coupled receptor kinase activity	0.00746779	ENSDARG00000104685/ENSDARG00000020602/ENSDARG00000055534
5	3	GO:0043178	alcohol binding	0.011346	ENSDARG00000092660/ENSDARG00000034007/ENSDARG00000063730/ENSDARG00000059163/ENSDARG00000012981/ENSDARG00000053804
5	3	GO:0022836	gated channel activity	0.0115969	ENSDARG00000017108/ENSDARG00000078650/ENSDARG00000039240/ENSDARG00000062687/ENSDARG00000070726/ENSDARG00000029898/ENSDARG00000009738/ENSDARG00000046079/ENSDARG00000024167/ENSDARG00000068242/ENSDARG00000061014/ENSDARG00000101677/ENSDARG00000102064/ENSDARG00000012125/ENSDARG00000099096/ENSDARG00000101225/ENSDARG00000058015
5	3	GO:0008020	G protein-coupled photoreceptor activity	0.0129107	ENSDARG00000061515/ENSDARG00000116976/ENSDARG00000111860/ENSDARG00000053929/ENSDARG00000102430
5	3	GO:0061929	gamma-glutamylaminecyclotransferase activity	0.0143335	ENSDARG00000070579/ENSDARG00000038248
5	3	GO:0015291	secondary active transmembrane transporter activity	0.0166505	ENSDARG00000027424/ENSDARG00000016141/ENSDARG00000052138/ENSDARG00000032465/ENSDARG00000042859/ENSDARG00000043646/ENSDARG00000015110/ENSDARG00000101175/ENSDARG00000041431/ENSDARG00000026248/ENSDARG00000055154/ENSDARG00000005004
5	3	GO:0046873	metal ion transmembrane transporter activity	0.0222681	ENSDARG00000017108/ENSDARG00000078650/ENSDARG00000016141/ENSDARG00000034424/ENSDARG00000039240/ENSDARG00000062687/ENSDARG00000009738/ENSDARG00000046079/ENSDARG00000042859/ENSDARG00000043646/ENSDARG00000045956/ENSDARG00000015110/ENSDARG00000024167/ENSDARG00000101175/ENSDARG00000041431/ENSDARG00000061014/ENSDARG00000102064/ENSDARG00000055154
5	3	GO:0005096	GTPase activator activity	0.0342764	ENSDARG00000028857/ENSDARG00000017579/ENSDARG00000060309/ENSDARG00000001968/ENSDARG00000026988/ENSDARG00000069484/ENSDARG00000074742/ENSDARG00000096701/ENSDARG00000061446/ENSDARG00000008727/ENSDARG00000060096
5	3	GO:0005024	transforming growth factor beta-activated receptor activity	0.0358467	ENSDARG00000099979/ENSDARG00000020057/ENSDARG00000042259
5	3	GO:0003726	double-stranded RNA adenosine deaminase activity	0.0358467	ENSDARG00000003544/ENSDARG00000071823
5	3	GO:0015485	cholesterol binding	0.0370134	ENSDARG00000034007/ENSDARG00000063730/ENSDARG00000012981/ENSDARG00000053804
5	3	GO:0008047	enzyme activator activity	0.0382697	ENSDARG00000010454/ENSDARG00000028857/ENSDARG00000034424/ENSDARG00000017579/ENSDARG00000060309/ENSDARG00000001968/ENSDARG00000026988/ENSDARG00000069484/ENSDARG00000074742/ENSDARG00000096701/ENSDARG00000061446/ENSDARG00000030758/ENSDARG00000008727/ENSDARG00000060096
