# Supplementary material for: Revealing the Increased Stress Response Behavior through Transcriptomic Analysis of Adult Zebrafish Brain after Chronic Low to Moderate Dose Rates of Ionizing Radiation
Source: Cancers (Basel). 2022 Aug 4;14(15):3793. doi: 10.3390/cancers14153793 (PMC9367516; doi:10.3390/cancers14153793)
Supplement: Supplementary file 1 [file cancers-14-03793-s001.zip › Table S4.xlsx]

## Sheet: supptable2
			0.05 mGy/h		0.5 mGy/h		0.5 mGy/h
genes	zfin_id_symbol	NH	log2FoldChange	padj	log2FoldChange	padj	log2FoldChange	padj
ENSDARG00000037941	syt5a	Dopamin	-0.0298147	1	5.74807	5.99512e-13	6.29975	3.05925e-19
ENSDARG00000098249	asmt	Melatonin	0.339863	1	5.46301	5.7673e-07	6.3433	7.70164e-12
ENSDARG00000029432	tph1a	Serotonin	0.344017	1	2.57929	9.31676e-06	3.17579	3.91263e-11
ENSDARG00000057239	tph2	Serotonin	0.758928	0.997968	4.39319	0.000180826	5.13863	6.44767e-08
ENSDARG00000079802	aanat2	Melatonin	-0.0445759	1	1.95354	0.0778254	3.2018	4.70884e-07
ENSDARG00000042014	cyp11c1	Cortisol	0.369363	1	1.98234	0.103666	3.12066	5.48234e-06
ENSDARG00000042014	cyp11c1	Glucocorticoid	0.369363	1	1.98234	0.103666	3.12066	5.48234e-06
ENSDARG00000016141	slc6a2	Dopamin	-0.0360107	1	0.868567	0.0371843	1.07269	0.000170814
ENSDARG00000016141	slc6a2	Epinephrin	-0.0360107	1	0.868567	0.0371843	1.07269	0.000170814
ENSDARG00000016141	slc6a2	Norepinephrin	-0.0360107	1	0.868567	0.0371843	1.07269	0.000170814
ENSDARG00000114760	asip2b	Cortisol	0.146985	1	1.24733	0.154964	1.69346	0.000524336
ENSDARG00000042845	oxt	Oxytocin	-0.027001	1	0.940212	1	2.30294	0.00122254
ENSDARG00000025206	syt2a	Dopamin	0.0356596	1	-0.152432	1	3.67019	0.00204599
ENSDARG00000028725	adra1aa	Epinephrin	0.0804636	1	1.214	1	4.30564	0.00339897
ENSDARG00000028725	adra1aa	Norepinephrin	0.0804636	1	1.214	1	4.30564	0.00339897
ENSDARG00000098612	chrm2a	Acetylcholine	0.12781	1	1.5971	1	4.93316	0.00398643
ENSDARG00000098612	chrm2a	Serotonin	0.12781	1	1.5971	1	4.93316	0.00398643
ENSDARG00000041926	dlg4a	Glutamate	0.167296	1	0.403981	1	3.15351	0.00542939
ENSDARG00000052056	parietopsin	Serotonin	-0.388816	1	3.41951	0.400671	4.70572	0.00582886
ENSDARG00000102443	shank2a	Glutamate	0.085287	1	-0.247566	0.977335	-0.434929	0.00728905
ENSDARG00000058567	avp	Vasopressin	-0.136983	1	1.8215	0.178322	2.12206	0.0090961
ENSDARG00000030614	syt1a	Dopamin	-0.0736202	0.780519	-0.0193816	1	-0.204034	0.0091746
ENSDARG00000053326	gna11b	Acetylcholine	0.0676133	1	-0.120836	1	1.99224	0.0115499
ENSDARG00000053326	gna11b	Dopamin	0.0676133	1	-0.120836	1	1.99224	0.0115499
ENSDARG00000000796	nr4a1	Corticotropin	0.0896953	1	0.618467	1	1.48537	0.0116574
ENSDARG00000000796	nr4a1	Glucocorticoid	0.0896953	1	0.618467	1	1.48537	0.0116574
ENSDARG00000016667	gabbr1b	GABA	0.0835714	1	0.178591	1	2.22205	0.0178947
ENSDARG00000076546	trhra	Thyrotropin	0.152247	1	0.540488	1	2.96163	0.0216059
ENSDARG00000015110	slc18a2	Serotonin	-0.0733696	1	0.0950004	1	1.78396	0.0257086
ENSDARG00000102082	nr3c2	Cortisol	0.0283403	1	0.118542	1	2.14974	0.0297994
ENSDARG00000099096	gabrb4	GABA	-0.0388848	1	0.0990289	1	1.18645	0.042696
ENSDARG00000101677	chrnb4	Acetylcholine	-0.100267	1	1.01639	0.86069	1.41768	0.0462706
ENSDARG00000030750	gabrr3b	GABA	0.0949461	1	1.95356	0.393385	2.17599	0.052353
ENSDARG00000074763	mrap2a	Corticotropin	-0.329472	1	0.152338	1	-1.33846	0.0561668
ENSDARG00000043094	gnas	Corticotropin	-0.0230433	1	-0.0174521	1	-0.242897	0.0591204
ENSDARG00000043094	gnas	Dopamin	-0.0230433	1	-0.0174521	1	-0.242897	0.0591204
ENSDARG00000006602	chrna2a	Acetylcholine	-0.418165	1	0.240781	1	1.30475	0.0614723
ENSDARG00000090883	gabra3	GABA	0.16847	1	0.526505	1	1.9974	0.0700566
ENSDARG00000042233	fgf16	GABA	-0.353931	1	1.3889	1	3.15386	0.0787355
ENSDARG00000077715		Glutamate	0.119116	1	0.069807	1	1.45004	0.0901613
ENSDARG00000060741	syt17	Dopamin	0.131649	1	0.0775221	1	2.00416	0.091597
ENSDARG00000092918		Corticotropin	0.827778	1	1.44939	1	5.02237	0.0962741
ENSDARG00000115552		Glutamate	-0.0198743	1	-1.02265	1	2.21171	0.118013
ENSDARG00000038384	th2	Dopamin	0.0726784	1	0.592866	1	1.82853	0.126815
ENSDARG00000038384	th2	Serotonin	0.0726784	1	0.592866	1	1.82853	0.126815
ENSDARG00000101725	parietopsin	Serotonin	0.00395104	1	1.41781	1	2.43702	0.154267
ENSDARG00000014169		Dopamin	-0.0229784	1	0.139141	1	1.34643	0.176862
ENSDARG00000100032		GABA	0.177746	1	-0.176078	1	1.60204	0.179643
ENSDARG00000100267		Glutamate	0.0990103	0.981506	-0.0890458	1	-0.25031	0.199369
ENSDARG00000090106	slc17a7b	Glutamate	0.536807	1	1.23506	1	1.81768	0.204342
ENSDARG00000061165	slc6a4a	Serotonin	0.681515	0.949152	1.7021	0.496027	1.58523	0.214475
ENSDARG00000075058	gabra6a	GABA	-1.30768	0.966024	0.402028	1	-3.79839	0.215675
ENSDARG00000007436	avpr2aa	Vasopressin	-0.308589	1	0.519917	1	0.938666	0.236388
ENSDARG00000093240	si:ch73-302a13.2	Glucocorticoid	-0.0577461	1	-0.062563	1	-0.267029	0.240328
ENSDARG00000061042	gabbr2	GABA	5.86186e-05	1	0.00407013	1	1.57745	0.263938
ENSDARG00000071298	chrm3b	Acetylcholine	-0.16912	1	1.79723	0.454498	1.62624	0.269892
ENSDARG00000071298	chrm3b	Serotonin	-0.16912	1	1.79723	0.454498	1.62624	0.269892
ENSDARG00000045788	avpr1ab	Vasopressin	0.0774108	1	0.219925	1	0.66761	0.272087
ENSDARG00000004023	isl1	GABA	-0.158752	1	0.228872	1	0.523728	0.289206
ENSDARG00000017803	gsk3ba	Glutamate	0.035973	1	-0.0741026	1	-0.234521	0.296953
ENSDARG00000102797		Dopamin	0.0126192	1	0.0087246	1	-0.1865	0.306496
ENSDARG00000055302	grid2	Glutamate	0.0590228	1	-0.267346	1	-0.466579	0.328439
ENSDARG00000053665	gabrg2	GABA	-0.00549146	1	-0.237214	1	1.41499	0.355842
ENSDARG00000040156	grm4	Glutamate	0.098905	1	-0.158586	1	-0.36014	0.355842
ENSDARG00000068989	gabra1	GABA	0.0622276	1	0.176712	1	1.51403	0.424754
ENSDARG00000059763	gabrd	GABA	0.0168943	1	-0.082298	1	-0.374086	0.427664
ENSDARG00000068910	nos1	Serotonin	0.110746	1	0.158764	1	1.18468	0.438937
ENSDARG00000100991	chrna3	Acetylcholine	0.0978828	1	1.34681	0.419728	1.0183	0.44024
ENSDARG00000093401	crha	Corticotropin	-0.540823	1	0.0624473	1	2.41328	0.44516
ENSDARG00000038918	drd1b	Dopamin	-0.157314	1	0.0189621	1	0.88272	0.455105
ENSDARG00000079388	agrn	Acetylcholine	-0.0520595	1	-0.210583	1	-0.525164	0.484633
ENSDARG00000010002	gna11a	Dopamin	0.477625	1	0.124957	1	-1.22762	0.489186
ENSDARG00000040841	adra2a	Epinephrin	0.452551	1	0.359923	1	-1.12434	0.489243
ENSDARG00000045443	agtr1b	Angiotensin	-0.230329	1	2.33634	0.312598	1.66526	0.489583
ENSDARG00000026726	anxa1a	Glucocorticoid	0.0774663	1	0.503853	1	0.572165	0.489583
ENSDARG00000037427	si:ch211-39a7.1	Acetylcholine	-0.021071	1	-0.0416347	1	0.761054	0.491604
ENSDARG00000087224	si:ch73-380n15.2	Acetylcholine	-0.0532432	1	0.241847	1	-1.22097	0.492493
ENSDARG00000079348		Glutamate	0.474365	1	-0.207026	1	1.73986	0.492703
ENSDARG00000052764	chrnb3a	Acetylcholine	0.0934123	1	0.197034	1	-0.540049	0.516306
ENSDARG00000033956	oxtr	Oxytocin	-0.196069	1	-0.165127	1	1.52688	0.521165
ENSDARG00000033956	oxtr	Vasopressin	-0.196069	1	-0.165127	1	1.52688	0.521165
ENSDARG00000036008	caly	Dopamin	-0.0862312	1	-0.0670939	1	-0.251559	0.522693
ENSDARG00000105549	si:ch211-235p24.2	Acetylcholine	-0.182815	1	0.528665	1	1.07388	0.533692
ENSDARG00000024831	crhbp	Corticotropin	-0.0540772	1	0.0803755	1	0.358033	0.570095
ENSDARG00000069134	vwc2l	Glutamate	0.126081	1	-0.441002	1	1.37914	0.570539
ENSDARG00000063332	shank3a	Glutamate	-0.0445795	1	0.678237	1	1.24187	0.571672
ENSDARG00000102532	homer3a	Glutamate	-0.0078997	1	-0.406693	1	1.56748	0.572081
ENSDARG00000038116	gnrhr4	Gonadotropin	0.104875	1	0.0647497	1	1.37316	0.572081
ENSDARG00000109862	htr1fa	Serotonin	-0.0552562	1	-1.35262	0.821472	-1.01689	0.574967
ENSDARG00000016676	gnao1a	Corticotropin	0.045024	1	-0.145839	1	-0.230953	0.578887
ENSDARG00000016676	gnao1a	Serotonin	0.045024	1	-0.145839	1	-0.230953	0.578887
ENSDARG00000042350	syt1b	Dopamin	0.145684	1	-0.103202	1	-0.513393	0.582863
ENSDARG00000061829	si:dkey-110c1.7	Glutamate	-0.705138	1	-0.379552	1	1.428	0.605942
ENSDARG00000001975	hsd11b2	Cortisol	0.354528	1	0.628009	1	0.898206	0.621822
ENSDARG00000001975	hsd11b2	Glucocorticoid	0.354528	1	0.628009	1	0.898206	0.621822
ENSDARG00000021352	gria1a	Glutamate	0.83339	1	0.0897382	1	3.22767	0.62465
ENSDARG00000063054	shank3b	Glutamate	-0.0381392	1	-0.216887	1	-0.598421	0.680169
ENSDARG00000076796	dlg3	Glutamate	-0.0487841	1	-0.100253	1	-0.245948	0.689668
ENSDARG00000053987	htr1b	Serotonin	0.00101979	1	-0.089031	1	-0.248553	0.700615
ENSDARG00000011317	adra1ba	Epinephrin	0.0158316	1	-0.286878	1	-0.475593	0.700757
ENSDARG00000011317	adra1ba	Norepinephrin	0.0158316	1	-0.286878	1	-0.475593	0.700757
ENSDARG00000069101	napbb	Glutamate	-0.0226572	1	0.569023	1	0.915076	0.705304
ENSDARG00000070724	chrna4b	Acetylcholine	-0.319824	1	0.112416	1	0.660339	0.707111
ENSDARG00000017007	nr4a2a	Corticotropin	-0.0176605	1	0.687507	1	0.538047	0.707111
ENSDARG00000017007	nr4a2a	Dopamin	-0.0176605	1	0.687507	1	0.538047	0.707111
ENSDARG00000017007	nr4a2a	Glucocorticoid	-0.0176605	1	0.687507	1	0.538047	0.707111
ENSDARG00000061940	htr4	Serotonin	-0.11859	1	0.476769	1	1.33066	0.725845
ENSDARG00000038956	fdx1b	Cortisol	0.0827887	1	1.51672	1	1.44069	0.729378
ENSDARG00000016095	htr6	Serotonin	0.0846473	1	-0.259785	1	-0.27342	0.732271
ENSDARG00000025679	comtb	Dopamin	-0.0860299	1	0.328916	1	0.333738	0.732707
ENSDARG00000025679	comtb	Epinephrin	-0.0860299	1	0.328916	1	0.333738	0.732707
ENSDARG00000025679	comtb	Norepinephrin	-0.0860299	1	0.328916	1	0.333738	0.732707
ENSDARG00000014201	otpa	Dopamin	-0.22615	1	0.162788	1	0.524227	0.73289
ENSDARG00000034493	grin2aa	Glutamate	0.0986836	1	0.132179	1	0.286484	0.733846
ENSDARG00000105972		Glutamate	0.400914	1	-3.1452	1	-3.16602	0.746898
ENSDARG00000069446	dbh	Dopamin	0.311485	1	-0.148916	1	-0.556382	0.75103
ENSDARG00000069446	dbh	Epinephrin	0.311485	1	-0.148916	1	-0.556382	0.75103
ENSDARG00000069446	dbh	Norepinephrin	0.311485	1	-0.148916	1	-0.556382	0.75103
ENSDARG00000017790	chrnb2	Acetylcholine	0.10115	1	0.0574491	1	-0.228216	0.755266
ENSDARG00000074583	grid1a	Glutamate	0.0255108	1	-0.154518	1	-0.223726	0.755266
ENSDARG00000101995	gabrg1	GABA	0.128326	1	0.00607805	1	0.623122	0.761003
ENSDARG00000029219	avpr2ab	Vasopressin	0.17207	1	0.599651	1	1.03209	0.762184
ENSDARG00000074669	cacng4b	Glutamate	0.0499301	1	0.0735883	1	1.0907	0.79463
ENSDARG00000037924	gna13b	Dopamin	0.0426543	1	0.0166254	1	-0.210722	0.795779
ENSDARG00000025032	nr3c1	Cortisol	0.0202701	1	-0.0102681	1	-0.246872	0.79578
ENSDARG00000025032	nr3c1	Glucocorticoid	0.0202701	1	-0.0102681	1	-0.246872	0.79578
ENSDARG00000017722	si:ch73-151m17.5	Acetylcholine	0.232112	1	0.981458	1	1.06179	0.797467
ENSDARG00000017722	si:ch73-151m17.5	Serotonin	0.232112	1	0.981458	1	1.06179	0.797467
ENSDARG00000073765	gna13a	Dopamin	0.0593407	1	0.257508	1	-0.252051	0.803365
ENSDARG00000025728	grin1b	Glutamate	-0.046686	1	-0.0252354	1	-0.167895	0.823
ENSDARG00000045343	usp46	GABA	0.0948638	1	0.360958	1	0.981881	0.836867
ENSDARG00000079143	si:ch73-278m9.1	Acetylcholine	0.00636479	1	0.0479211	1	-0.319768	0.841667
ENSDARG00000013389	gabra4	GABA	0.185621	1	-0.00639621	1	0.893643	0.84262
ENSDARG00000099854		Serotonin	-0.77204	0.463088	-0.429059	1	0.568113	0.84262
ENSDARG00000035609	mtnr1c	Melatonin	0.183118	1	-0.550062	1	0.971631	0.848817
ENSDARG00000055132	lrfn4a	Glutamate	-0.077847	1	-0.147882	1	-0.201807	0.85133
ENSDARG00000002347	cyp11a1	Cortisol	-0.221793	1	-3.86307	1	-2.92209	0.865877
ENSDARG00000002347	cyp11a1	Glucocorticoid	-0.221793	1	-3.86307	1	-2.92209	0.865877
ENSDARG00000101702	chrna7	Acetylcholine	-0.111993	1	-0.397016	1	-0.524173	0.872185
ENSDARG00000074860	slc5a7a	Acetylcholine	-0.232601	1	0.424794	1	0.553753	0.874744
ENSDARG00000018967	gabbr1a	GABA	0.238873	1	0.483754	1	0.652013	0.875615
ENSDARG00000021392	chrnb5b	Acetylcholine	0.0685278	1	0.40142	1	0.513211	0.876519
ENSDARG00000032131	drd3	Dopamin	-0.0705056	1	0.0892172	1	-0.237735	0.877965
ENSDARG00000071377	hsd11b1la	Glucocorticoid	-0.678746	1	0.544891	1	1.1887	0.877965
ENSDARG00000032131	drd3	Glutamate	-0.0705056	1	0.0892172	1	-0.237735	0.877965
ENSDARG00000039500	zmp:0000001073	Glutamate	0.108211	1	-0.117383	1	-0.365053	0.877965
ENSDARG00000039500	si:cabz01090165.1	Glutamate	0.108211	1	-0.117383	1	-0.365053	0.877965
ENSDARG00000071091	chrm3a	Acetylcholine	0.146155	1	-0.26115	1	-0.30237	0.87938
ENSDARG00000071091	chrm3a	Serotonin	0.146155	1	-0.26115	1	-0.30237	0.87938
ENSDARG00000015854	chata	Acetylcholine	0.00295844	1	0.129394	1	0.469453	0.879444
ENSDARG00000104815	lmx1ba	Glutamate	0.702292	1	1.13881	1	1.22952	0.881638
ENSDARG00000055559	chrna6	Acetylcholine	-0.00823569	1	0.044711	1	-0.467284	0.882597
ENSDARG00000055752	npas4a	GABA	0.0234508	1	-0.331942	1	0.565733	0.883651
ENSDARG00000076797	si:dkey-178o16.4	Vasopressin	0.0145839	1	0.0873507	1	0.506254	0.883651
ENSDARG00000006356	slc18a3a	Acetylcholine	0.102722	1	0.220112	1	0.690739	0.886316
ENSDARG00000090850	serpina1l	Glucocorticoid	0.307342	1	0.433304	1	0.931829	0.886316
ENSDARG00000079364		Serotonin	0.277087	1	0.188422	1	0.841047	0.886316
ENSDARG00000018817	bdnf	Dopamin	0.0234253	1	-0.0818825	1	-0.238842	0.888491
ENSDARG00000031796	ache	Acetylcholine	-0.025297	1	0.016876	1	-0.134086	0.894304
ENSDARG00000101759	homer1b	Glutamate	-0.119988	1	-0.125195	1	-0.278098	0.896333
ENSDARG00000113771		Glutamate	0.0298444	1	-0.0265984	1	-0.193118	0.899818
ENSDARG00000100593	gnrhr1	Gonadotropin	-0.239197	1	-1.13972	1	0.828508	0.900861
ENSDARG00000027828	grin1a	Glutamate	-0.110944	0.788614	-0.153127	1	-0.106117	0.901148
ENSDARG00000011545	arrb2b	Angiotensin	0.00341887	1	-0.0802542	1	-0.138866	0.901383
ENSDARG00000070543	grin2ab	Glutamate	-0.0205015	1	0.557582	1	-0.429184	0.903504
ENSDARG00000113737		GABA	0.0747644	1	0.172179	1	0.779782	0.903589
ENSDARG00000017742	grm6a	Glutamate	0.277488	1	0.23968	1	0.94614	0.903589
ENSDARG00000063144	shisa7b	Glutamate	-0.0146344	1	-0.0859381	1	-0.110341	0.903589
ENSDARG00000093901	trhr2	Thyrotropin	-0.262177	1	-0.385887	1	1.07343	0.903589
ENSDARG00000027587	htr7b	Serotonin	0.823601	1	2.17165	1	1.72081	0.904055
ENSDARG00000027638	adra1ab	Epinephrin	-0.123228	1	0.376717	1	0.289628	0.905742
ENSDARG00000027638	adra1ab	Norepinephrin	-0.123228	1	0.376717	1	0.289628	0.905742
ENSDARG00000104945	sncb	Dopamin	-0.0188425	1	-0.328989	1	-0.191849	0.913636
ENSDARG00000031463	syt6b	Dopamin	0.462856	1	0.802695	1	0.568578	0.916626
ENSDARG00000036505	syt4	Dopamin	-0.0332787	1	-0.0140082	1	-0.15981	0.922558
ENSDARG00000004445	grm5a	Glutamate	0.0744908	1	-0.166966	1	-0.234509	0.922558
ENSDARG00000076508	grm8b	Glutamate	-0.0656308	1	0.136872	1	0.132307	0.922558
ENSDARG00000089888	daglb	Glutamate	0.267608	0.976541	-0.384373	1	-0.31512	0.922558
ENSDARG00000063578		Glutamate	0.12915	1	-0.374235	1	-0.245589	0.926401
ENSDARG00000101776	syt12	Dopamin	-0.103469	0.976541	-0.109212	1	-0.120458	0.927749
ENSDARG00000055852	mtnr1ab	Melatonin	-0.038416	1	0.0240086	1	0.477038	0.929001
ENSDARG00000038363	drd4a	Dopamin	-0.138113	1	0.260118	1	0.366202	0.929732
ENSDARG00000038363	drd4a	Glutamate	-0.138113	1	0.260118	1	0.366202	0.929732
ENSDARG00000062956	dagla	Glutamate	0.654351	0.575314	-0.739787	1	-0.473551	0.929824
ENSDARG00000057913	syt11a	Dopamin	0.0368049	1	-0.0430166	1	-0.122977	0.932035
ENSDARG00000096086	taar20j	Serotonin	0.771173	1	0.0829647	1	1.30959	0.934647
ENSDARG00000074064	rem2	Dopamin	0.225024	1	6.93455	0.452508	3.04521	0.934759
ENSDARG00000003553	gnrhr2	Gonadotropin	0.6187	1	-0.303374	1	-1.17027	0.934759
ENSDARG00000015515	mc4r	Corticotropin	-0.0865792	1	-0.00586476	1	0.212618	0.935508
ENSDARG00000034307	chrne	Acetylcholine	-0.0359156	1	1.05156	1	0.6939	0.936107
ENSDARG00000102067	grm5b	Glutamate	0.220945	1	-0.356783	1	0.563426	0.938222
ENSDARG00000001929	pink1	Dopamin	0.106717	0.919524	-0.0879867	1	-0.101775	0.940333
ENSDARG00000054946	mc5rb	Corticotropin	-0.500531	0.935583	-0.270755	1	-0.498203	0.941538
ENSDARG00000044532	nr4a2b	Corticotropin	0.166591	1	-0.119312	1	0.203986	0.941714
ENSDARG00000044532	nr4a2b	Dopamin	0.166591	1	-0.119312	1	0.203986	0.941714
ENSDARG00000063568	syt7a	Dopamin	0.130578	1	0.293504	1	-0.331887	0.941714
ENSDARG00000044532	nr4a2b	Glucocorticoid	0.166591	1	-0.119312	1	0.203986	0.941714
ENSDARG00000078078	lrfn4b	Glutamate	-0.0962205	1	0.0424384	1	-0.149729	0.942331
ENSDARG00000031136	moxd1	Dopamin	0.0688851	1	0.44004	0.811771	0.206428	0.943942
ENSDARG00000031136	moxd1	Epinephrin	0.0688851	1	0.44004	0.811771	0.206428	0.943942
ENSDARG00000031136	moxd1	Norepinephrin	0.0688851	1	0.44004	0.811771	0.206428	0.943942
ENSDARG00000070620	grin2db	Glutamate	0.21522	1	0.0599091	1	0.447253	0.944274
ENSDARG00000098826	plcl2	GABA	-0.0375806	1	0.0397024	1	0.514836	0.94711
ENSDARG00000003994	syt9a	Dopamin	-0.083395	1	-0.0847926	1	-0.147732	0.949643
ENSDARG00000063293	neto2b	Glutamate	-0.182351	1	0.144672	1	0.786045	0.951641
ENSDARG00000052982	gabrr2a	GABA	-0.030809	1	0.0291047	1	-0.24657	0.953123
ENSDARG00000101449	grik5	Glutamate	0.0977293	1	-0.0811213	1	-0.16244	0.958239
ENSDARG00000076690	avpr2l	Vasopressin	0.0783675	1	-0.286037	1	-0.399129	0.965517
ENSDARG00000040946	olig2	Dopamin	0.154655	1	-0.209834	1	-0.169496	0.966794
ENSDARG00000069926	hsd3b1	Glucocorticoid	-0.28229	1	1.12977	1	-0.566159	0.971095
ENSDARG00000059891		GABA	0.0785775	1	0.0648397	1	0.791868	0.971142
ENSDARG00000054823	id3	Dopamin	-0.00941901	1	0.119158	1	0.187086	0.972811
ENSDARG00000079926	syt15	Dopamin	-0.42453	0.993733	0.244452	1	0.418457	0.972811
ENSDARG00000020405	napab	Glutamate	0.0166175	1	-0.0152499	1	0.18572	0.974113
ENSDARG00000025671	grm6b	Glutamate	0.334364	0.847037	0.229763	1	0.251617	0.97528
ENSDARG00000013312	cadps2	Glutamate	0.183988	0.830343	0.215168	1	0.141966	0.975794
ENSDARG00000036159	trhrb	Thyrotropin	-0.0296601	1	-0.196592	1	-0.379552	0.975794
ENSDARG00000101655	sstr5	Glucocorticoid	-0.0432388	1	-0.287152	1	-0.364257	0.976927
ENSDARG00000016364	gna15.1	Dopamin	0.170769	1	0.192117	1	-0.393187	0.978298
ENSDARG00000036058	gnao1b	Corticotropin	-0.0814963	1	-0.175074	1	-0.103179	0.979717
ENSDARG00000036058	gnao1b	Serotonin	-0.0814963	1	-0.175074	1	-0.103179	0.979717
ENSDARG00000044175	oxtrl	Oxytocin	0.159393	1	0.0106197	1	0.331389	0.980843
ENSDARG00000044175	oxtrl	Vasopressin	0.159393	1	0.0106197	1	0.331389	0.980843
ENSDARG00000030621	th	Dopamin	-0.117815	1	0.1331	1	0.344985	0.982966
ENSDARG00000010789	homer3b	Glutamate	0.0456972	1	0.00265233	1	-0.0953226	0.983451
ENSDARG00000087241	ucn3l	Corticotropin	0.234171	1	-0.195387	1	0.287865	0.985249
ENSDARG00000076401	cacng3b	Glutamate	-0.11866	1	0.0715238	1	-0.118197	0.985249
ENSDARG00000087241	ucn3l	Urocortin	0.234171	1	-0.195387	1	0.287865	0.985249
ENSDARG00000057025	chrna2b	Acetylcholine	-0.132716	1	-0.210486	1	-0.204377	0.986704
ENSDARG00000020450	cacng8a	Glutamate	0.0629298	1	-0.25635	1	-0.187101	0.986704
ENSDARG00000077560	grin2cb	Glutamate	0.099041	1	-0.385443	1	-0.383164	0.987037
ENSDARG00000053833	mtnr1ba	Melatonin	0.0332475	1	-2.42835	1	-1.48737	0.987037
ENSDARG00000028321	synj2bp	Glutamate	0.0412911	1	0.0752108	1	0.11941	0.989375
ENSDARG00000003989	crhr1	Corticotropin	0.170704	1	0.241103	1	0.508792	0.990028
ENSDARG00000057728	slc17a8	Glutamate	-0.0121032	1	-0.301992	1	-0.674546	0.990124
ENSDARG00000092948	gna15.3	Dopamin	-0.453423	1	0.188147	1	-0.91921	0.991082
ENSDARG00000056105	syt11b	Dopamin	0.106512	1	-0.326898	1	-0.370629	0.992005
ENSDARG00000037496	gria4a	Glutamate	0.0950742	1	0.123662	1	0.164163	0.993744
ENSDARG00000103615	si:dkey-31j3.11	Glutamate	-0.489317	1	0.376268	1	-0.420645	0.993777
ENSDARG00000070567	cadpsb	Glutamate	-0.025888	1	-0.0946739	1	-0.0859298	0.994214
ENSDARG00000006868	trh	Thyrotropin	-0.010878	1	0.0839225	1	0.199765	0.99423
ENSDARG00000076127	gabrb1	GABA	0.00159511	1	0.0101312	1	0.163709	0.995285
ENSDARG00000044281	erbin	Glutamate	0.133267	0.976541	-0.0498559	1	-0.109856	0.995285
ENSDARG00000094512	gabrz	GABA	-0.114177	1	0.376873	1	0.34821	0.995854
ENSDARG00000037576		Dopamin	0.277884	1	0.609232	1	0.8354	0.996957
ENSDARG00000073720	si:dkey-250l23.4	Epinephrin	0.50912	0.942637	-0.18489	1	-0.304968	0.999462
ENSDARG00000073720	si:dkey-250l23.4	Norepinephrin	0.50912	0.942637	-0.18489	1	-0.304968	0.999462
ENSDARG00000073720	si:dkey-250l23.4	Serotonin	0.50912	0.942637	-0.18489	1	-0.304968	0.999462
ENSDARG00000003420	chrna5	Acetylcholine	-0.051637	1	-0.188922	1	-0.0506529	1
ENSDARG00000004307	lypd6	Acetylcholine	0.0314857	1	0.0150818	1	-0.278199	1
ENSDARG00000004954	grna	Acetylcholine	0.188569	0.927158	0.261781	1	0.115638	1
ENSDARG00000009021	chrna1	Acetylcholine	-0.0920036	1	0.100741	1	-0.0522486	1
ENSDARG00000011113	chrna10a	Acetylcholine	0.724639	1	-0.0434286	1	-0.263986	1
ENSDARG00000019342	chrnd	Acetylcholine	-0.138533	1	0.942261	1	0.258894	1
ENSDARG00000023318	fmn2a	Acetylcholine	0.000850033	1	-0.121236	1	-0.0563479	1
ENSDARG00000038508	chrnb3b	Acetylcholine	-0.0930545	1	-0.469367	1	0.128264	1
ENSDARG00000063030	mesd	Acetylcholine	0.0490636	1	0.0699543	1	0.0400016	1
ENSDARG00000069254	chrm4a	Acetylcholine	0.0698562	1	-0.0604351	1	0.0819336	1
ENSDARG00000069598	chrm5b	Acetylcholine	-0.273507	1	-0.0646167	1	-0.339415	1
ENSDARG00000069660	chrnb1	Acetylcholine	0.111769	1	0.130115	1	-0.409876	1
ENSDARG00000077643	lypd6b	Acetylcholine	0.184835	1	-0.209425	1	-0.0194528	1
ENSDARG00000086647	chrng	Acetylcholine	-0.679958	0.953196	0.0129431	1	-0.312282	1
ENSDARG00000087071	chrna4a	Acetylcholine	0.402957	1	-0.444605	1	-0.160396	1
ENSDARG00000098764	musk	Acetylcholine	-0.00378202	1	0.0533464	1	0.271551	1
ENSDARG00000099181		Acetylcholine	0.464555	1	-0.704771	1	-0.655386	1
ENSDARG00000099928	chrm5a	Acetylcholine	0.233698	1	0.0243396	1	-0.354932	1
ENSDARG00000101185		Acetylcholine	0.00384185	1	-0.128554	1	0.187633	1
ENSDARG00000101522		Acetylcholine	-0.179937	1	-0.06959	1	-0.0197692	1
ENSDARG00000102336		Acetylcholine	0.594475	1	-0.477947	1	-0.136068	1
ENSDARG00000103139		Acetylcholine	0.244413	1	-0.433535	1	-0.217496	1
ENSDARG00000108118		Acetylcholine	-0.450677	1	0.791367	1	0.479182	1
ENSDARG00000115778	chrnb5a	Acetylcholine	-0.199436	1	0.175385	1	-0.175506	1
ENSDARG00000016412	agt	Angiotensin	0.148893	1	0.312012	1	0.155013	1
ENSDARG00000016918	ace2	Angiotensin	0.311463	1	1.37417	1	0.227188	1
ENSDARG00000018616	agtr1a	Angiotensin	-0.189326	1	-0.338608	1	-0.177982	1
ENSDARG00000035552	agtr2	Angiotensin	0.0211839	1	0.301316	1	0.0927309	1
ENSDARG00000039215	arrb2a	Angiotensin	-0.12705	1	-0.0702771	1	-0.0808901	1
ENSDARG00000057064	enpep	Angiotensin	-0.190328	1	0.459282	1	0.340234	1
ENSDARG00000077082	agtrap	Angiotensin	-0.0406318	1	0.175597	1	0.173202	1
ENSDARG00000079166	ace	Angiotensin	0.00433887	1	0.00550068	1	0.094012	1
ENSDARG00000105467	si:cabz01093077.1	Angiotensin	0.257899	1	0.309166	1	0.295919	1
ENSDARG00000006137	star	Corticotropin	-0.317692	1	0.621678	1	0.296105	1
ENSDARG00000027657	crhb	Corticotropin	0.0362267	1	-0.0830959	1	0.109505	1
ENSDARG00000031348	mc5ra	Corticotropin	-0.0351612	1	0.0754712	1	-0.23463	1
ENSDARG00000055854	nr4a3	Corticotropin	0.351078	1	0.690741	1	0.296094	1
ENSDARG00000062377		Corticotropin	-0.252818	1	0.127765	1	0.0258469	1
ENSDARG00000103050	mrap2b	Corticotropin	0.282562	0.355184	-0.142159	1	0.0229083	1
ENSDARG00000001912	drd4-rs	Dopamin	-0.088988	1	-0.0864159	1	-0.0768265	1
ENSDARG00000011091	drd2b	Dopamin	-0.0670152	1	-0.197115	1	0.200368	1
ENSDARG00000011487	gnaq	Dopamin	-0.117335	1	-0.0878351	1	-0.0577962	1
ENSDARG00000011640	syt5b	Dopamin	-0.0940183	1	-0.0763891	1	-0.00839532	1
ENSDARG00000012306	syt13	Dopamin	-0.0882381	1	0.120656	1	-0.158074	1
ENSDARG00000012499	per1b	Dopamin	0.0491245	1	0.0519309	1	-0.199147	1
ENSDARG00000012896	anos1a	Dopamin	0.0729217	1	-0.116512	1	-0.121401	1
ENSDARG00000014858	drd2l	Dopamin	0.307224	1	-0.821089	1	-0.239093	1
ENSDARG00000015337	comta	Dopamin	-0.0454373	1	0.100797	1	0.00686168	1
ENSDARG00000025013	gna14a	Dopamin	0.647405	1	-0.637291	1	-0.439637	1
ENSDARG00000025826	gna12a	Dopamin	0.0638057	1	0.118054	1	-0.0344202	1
ENSDARG00000029239	syt9b	Dopamin	0.131683	0.999732	0.0177602	1	0.0947141	1
ENSDARG00000034572	gpr143	Dopamin	-0.016876	1	-0.268911	1	0.0185884	1
ENSDARG00000035820	drd4b	Dopamin	-0.0830646	1	0.178054	1	0.0288665	1
ENSDARG00000037619		Dopamin	0.23011	1	-0.277165	1	-0.18065	1
ENSDARG00000045415	gnal	Dopamin	-0.0727847	1	0.0855407	1	-0.102614	1
ENSDARG00000045750	syt10	Dopamin	0.201887	1	0.238883	1	0.275986	1
ENSDARG00000056926	drd2a	Dopamin	-0.131159	1	-0.129467	1	0.156015	1
ENSDARG00000063177	manf	Dopamin	0.123648	1	-0.0621042	1	-0.0450929	1
ENSDARG00000071872	zdhhc15b	Dopamin	-0.183198	0.76183	-0.127957	1	-0.0498613	1
ENSDARG00000075501	cdnf	Dopamin	0.211145	1	0.287282	1	0.0546113	1
ENSDARG00000075830	syt3	Dopamin	0.0639077	1	-0.127505	1	0.354743	1
ENSDARG00000075850	gnal2	Dopamin	0.00769395	1	0.0215408	1	-0.0494489	1
ENSDARG00000076730	syt6a	Dopamin	0.236175	1	0.143112	1	-0.0466711	1
ENSDARG00000078060	syt7b	Dopamin	0.235498	1	-0.137445	1	-0.051435	1
ENSDARG00000102975	nsg2	Dopamin	-0.0326649	1	0.00566504	1	-0.0490316	1
ENSDARG00000109715	sncgb	Dopamin	-0.185852	0.677888	0.0038699	1	-0.0764468	1
ENSDARG00000015337	comta	Epinephrin	-0.0454373	1	0.100797	1	0.00686168	1
ENSDARG00000024101	adra1d	Epinephrin	0.0486575	1	0.0954787	1	0.153742	1
ENSDARG00000057101	rnf180	Epinephrin	0.0289324	1	-0.286902	1	0.560593	1
ENSDARG00000078106	ocrl	Epinephrin	-0.052653	1	-0.010219	1	-0.177441	1
ENSDARG00000078247	vip	Epinephrin	-0.201237	1	0.37085	1	0.0358398	1
ENSDARG00000103683	inpp5b	Epinephrin	-0.0282593	1	0.0840298	1	0.068642	1
ENSDARG00000012896	anos1a	GABA	0.0729217	1	-0.116512	1	-0.121401	1
ENSDARG00000014057	gabrr2b	GABA	0.105358	1	-0.0671803	1	-0.204665	1
ENSDARG00000020901	gabrp	GABA	-0.144911	1	0.132045	1	-0.0280097	1
ENSDARG00000023771	gabrb3	GABA	0.260834	0.874704	0.0993099	1	0.0237541	1
ENSDARG00000035557	gabarapa	GABA	-0.243276	1	-0.0265835	1	0.195699	1
ENSDARG00000040971	zgc:92606	GABA	0.055616	1	0.479305	1	0.173636	1
ENSDARG00000043902	gabrr1	GABA	-0.159129	1	-0.223231	1	-0.0932926	1
ENSDARG00000052082	gabarapb	GABA	-0.162121	1	0.300496	1	0.162637	1
ENSDARG00000058736	gabra6b	GABA	0.178009	1	0.202382	1	0.184639	1
ENSDARG00000067676	plcl1	GABA	0.0592426	1	-0.198074	1	0.00440598	1
ENSDARG00000070730	gabra5	GABA	0.0681333	1	0.13989	1	0.00705749	1
ENSDARG00000079586	gabrb2a	GABA	-0.0215989	1	-0.0407296	1	0.00548248	1
ENSDARG00000086215	gpr156	GABA	0.309601	1	0.289182	1	0.210604	1
ENSDARG00000091459	gabra2a	GABA	-0.0359024	1	-0.0062122	1	0.176982	1
ENSDARG00000098081		GABA	0.696722	0.294273	-0.14041	1	-0.0624539	1
ENSDARG00000111795		GABA	-0.029159	1	-0.193641	1	0.108076	1
ENSDARG00000006598	sgk2b	Glucocorticoid	0.237803	1	0.382071	1	0.310004	1
ENSDARG00000008503	glcci1a	Glucocorticoid	0.12596	1	0.0417294	1	0.16983	1
ENSDARG00000015053	grip1	Glucocorticoid	0.151207	1	-0.167764	1	-0.0843381	1
ENSDARG00000025522	sgk1	Glucocorticoid	0.0261311	1	0.239334	1	0.00361847	1
ENSDARG00000033566	cyp17a1	Glucocorticoid	-0.169774	1	0.0237026	1	0.291494	1
ENSDARG00000037550	cyp21a2	Glucocorticoid	0.260319	1	-1.1088	1	0.542252	1
ENSDARG00000043135	pomca	Glucocorticoid	-1.85502	0.728314	0.297314	1	0.396126	1
ENSDARG00000044254	anxa3b	Glucocorticoid	-0.122378	1	0.246213	1	0.0597379	1
ENSDARG00000045228	stub1	Glucocorticoid	0.109004	1	-0.0864864	1	-0.098887	1
ENSDARG00000055854	nr4a3	Glucocorticoid	0.351078	1	0.690741	1	0.296094	1
ENSDARG00000059090	sstr2a	Glucocorticoid	-0.0302861	1	-0.0131764	1	-0.0556979	1
ENSDARG00000062060	gmeb1	Glucocorticoid	0.0872615	1	0.0727787	1	-0.100814	1
ENSDARG00000062460	sgk3	Glucocorticoid	0.00946385	1	-0.182671	1	0.0249461	1
ENSDARG00000063370	sgk2a	Glucocorticoid	-0.359932	0.786493	0.0814917	1	0.16458	1
ENSDARG00000067925	sstr1b	Glucocorticoid	-0.0344942	1	-0.169438	1	-0.0981737	1
ENSDARG00000069307	pomcb	Glucocorticoid	0.305587	1	-0.366412	1	0.172774	1
ENSDARG00000100095	anxa1b	Glucocorticoid	0.335878	1	0.0224089	1	-0.081731	1
ENSDARG00000104359	anxa1c	Glucocorticoid	1.75364	0.959292	0.848157	1	-0.28577	1
ENSDARG00000075802	grin3a	Glutamate	-0.0256061	1	0.461143	0.0469325	0.0836141	1
ENSDARG00000000861	scrib	Glutamate	0.0458484	1	-0.0884394	1	-0.0465611	1
ENSDARG00000001912	drd4-rs	Glutamate	-0.088988	1	-0.0864159	1	-0.0768265	1
ENSDARG00000004150	grm2a	Glutamate	0.179884	1	0.30127	1	0.15409	1
ENSDARG00000005364	grin3ba	Glutamate	-0.0199733	1	-0.275137	1	-0.0831135	1
ENSDARG00000007195	grm2b	Glutamate	-0.048144	1	-0.311008	1	-0.176204	1
ENSDARG00000007275	si:ch211-251b21.1	Glutamate	-0.186886	0.602508	0.0568959	1	-0.0735382	1
ENSDARG00000008275	klhl24b	Glutamate	0.237631	1	0.126918	1	0.176293	1
ENSDARG00000011091	drd2b	Glutamate	-0.0670152	1	-0.197115	1	0.200368	1
ENSDARG00000011259	trpm1a	Glutamate	-0.600101	1	0.417153	1	0.589268	1
ENSDARG00000013669	napba	Glutamate	-0.0298297	1	0.0770326	1	0.000440585	1
ENSDARG00000014439	dgkza	Glutamate	-0.0407489	1	-0.0580456	1	-0.100564	1
ENSDARG00000014858	drd2l	Glutamate	0.307224	1	-0.821089	1	-0.239093	1
ENSDARG00000016480	slc17a7a	Glutamate	0.0109112	1	-0.199244	1	-0.252595	1
ENSDARG00000017391	unc13ba	Glutamate	0.143658	1	0.0338264	1	0.150124	1
ENSDARG00000021739	klhl24a	Glutamate	0.0221793	1	0.00166781	1	-0.40738	1
ENSDARG00000026753	grik4	Glutamate	0.050431	1	-0.0516659	1	-0.109579	1
ENSDARG00000026796	grm1a	Glutamate	0.0233517	1	-0.0675233	1	-0.0219939	1
ENSDARG00000030376	grin2bb	Glutamate	0.0708476	1	-0.0862019	1	-0.0226728	1
ENSDARG00000031712	grm3	Glutamate	0.0251336	1	-0.260601	1	0.170929	1
ENSDARG00000032565	cacng2a	Glutamate	0.0484612	1	-0.1277	1	-0.0667946	1
ENSDARG00000032714	gria1b	Glutamate	0.0922717	1	0.172381	1	0.280433	1
ENSDARG00000032737	gria3a	Glutamate	-0.0678758	1	-0.0414897	1	-0.0658971	1
ENSDARG00000037498	gria3b	Glutamate	0.440481	1	1.42881	1	-0.322592	1
ENSDARG00000037794	nptx2a	Glutamate	0.200795	1	-0.238292	1	-0.0775074	1
ENSDARG00000038794	zgc:113531	Glutamate	0.156012	1	-0.0227339	1	0.00314182	1
ENSDARG00000040627	grik1b	Glutamate	0.147128	1	-0.184127	1	-0.0671037	1
ENSDARG00000041150	slc17a6b	Glutamate	-0.114677	1	-0.0450467	1	-0.0784489	1
ENSDARG00000043661	cadpsa	Glutamate	0.0853775	1	0.148842	1	0.23544	1
ENSDARG00000044161	grid1b	Glutamate	-0.0309627	1	-0.0458959	1	-0.100265	1
ENSDARG00000052468	gsk3bb	Glutamate	0.182657	1	-0.215379	1	0.299671	1
ENSDARG00000052765	gria2b	Glutamate	-0.115237	0.865756	-0.0622914	1	-0.0746597	1
ENSDARG00000053460	si:dkey-283b1.7	Glutamate	0.558604	0.855226	-0.23819	1	-0.159259	1
ENSDARG00000056926	drd2a	Glutamate	-0.131159	1	-0.129467	1	0.156015	1
ENSDARG00000059368	gria4b	Glutamate	0.0151386	1	-0.176849	1	-0.159147	1
ENSDARG00000060539	shank1	Glutamate	0.0244477	1	-0.143838	1	-0.185156	1
ENSDARG00000062325	shank2b	Glutamate	0.0141112	1	-0.117872	1	-0.148061	1
ENSDARG00000062462	shisa7a	Glutamate	-0.108589	1	0.202082	1	-0.094143	1
ENSDARG00000063069	gripap1	Glutamate	0.0941093	1	0.138559	1	0.476176	1
ENSDARG00000067605	napaa	Glutamate	-0.119134	0.912381	0.0334118	1	-0.0798448	1
ENSDARG00000068365	lmx1bb	Glutamate	0.119971	1	0.504489	1	0.211476	1
ENSDARG00000069139	grik1a	Glutamate	0.0205284	1	0.0741463	1	0.0968532	1
ENSDARG00000070173	gria2a	Glutamate	-0.0523549	1	-0.160618	1	-0.15299	1
ENSDARG00000070511	si:dkey-183j2.10	Glutamate	0.653244	0.884412	0.581828	1	-0.0979892	1
ENSDARG00000070626	cacng8b	Glutamate	0.0680314	1	-0.0475957	1	0.0285762	1
ENSDARG00000076025	dgkzb	Glutamate	-0.0880987	1	0.0035258	1	-0.00351574	1
ENSDARG00000076495	vwc2	Glutamate	-0.159532	1	-0.174463	1	-0.165865	1
ENSDARG00000077654	grm8a	Glutamate	0.0844739	1	-0.0859327	1	-0.0797112	1
ENSDARG00000078149	grin2ca	Glutamate	0.178983	1	0.601572	1	-0.0225691	1
ENSDARG00000078151	si:ch211-264f5.8	Glutamate	0.0699081	1	-0.038641	1	-0.0755696	1
ENSDARG00000086207	grin2da	Glutamate	0.0713219	1	-0.0633731	1	0.0123607	1
ENSDARG00000098320	grm1b	Glutamate	-0.299863	1	-1.99089	1	0.164444	1
ENSDARG00000098667	grin3bb	Glutamate	0.103299	1	0.127738	1	0.00724295	1
ENSDARG00000102216	dlg1l	Glutamate	0.0170894	1	0.0955407	1	-0.141314	1
ENSDARG00000112100	neto2b	Glutamate	-0.0273366	1	-0.0389171	1	0.153527	1
ENSDARG00000115540	cacng4a	Glutamate	-0.133764	1	0.0265592	1	-0.0654872	1
ENSDARG00000056214	gnrh3	Gonadotropin	0.245737	1	-0.593122	1	0.058642	1
ENSDARG00000102438		Gonadotropin	1.00907	0.842265	0.827535	1	0.387825	1
ENSDARG00000070932	hcrt	Hypocretin	-0.354195	1	-0.76562	1	0.271621	1
ENSDARG00000012057	mtnr1al	Melatonin	0.0712433	1	-0.311547	1	-0.128603	1
ENSDARG00000023722	hcrtr2	Melatonin	0.150108	1	-0.525355	1	0.302455	1
ENSDARG00000037545	mtnr1aa	Melatonin	-0.00697235	1	0.894679	1	0.511327	1
ENSDARG00000070874	asmt2	Melatonin	0.0926957	1	-0.0380875	1	-0.0380291	1
ENSDARG00000086493	mtnr1bb	Melatonin	-0.0710514	1	0.283294	1	0.118556	1
ENSDARG00000015337	comta	Norepinephrin	-0.0454373	1	0.100797	1	0.00686168	1
ENSDARG00000024101	adra1d	Norepinephrin	0.0486575	1	0.0954787	1	0.153742	1
ENSDARG00000057101	rnf180	Norepinephrin	0.0289324	1	-0.286902	1	0.560593	1
ENSDARG00000001906	si:dkey-247m21.3	Serotonin	-0.0283807	1	0.23142	1	0.219202	1
ENSDARG00000013210	htr2cl2	Serotonin	0.551395	1	0.386387	1	-0.0132942	1
ENSDARG00000018228	htr2cl1	Serotonin	-0.172951	1	-0.305562	1	-0.019259	1
ENSDARG00000023318	fmn2a	Serotonin	0.000850033	1	-0.121236	1	-0.0563479	1
ENSDARG00000035820	drd4b	Serotonin	-0.0830646	1	0.178054	1	0.0288665	1
ENSDARG00000036082	tph1b	Serotonin	0.0412295	1	-0.204128	1	0.262026	1
ENSDARG00000038869	htr5aa	Serotonin	0.480459	0.826554	0.199972	1	0.00535105	1
ENSDARG00000053580	htr1fb	Serotonin	-0.0388081	1	-0.240304	1	-0.347223	1
ENSDARG00000054124	htr1d	Serotonin	-1.30352	1	1.68776	1	1.41614	1
ENSDARG00000057017	slc6a4b	Serotonin	-0.538616	1	-0.0708064	1	0.335406	1
ENSDARG00000057029	htr2aa	Serotonin	-0.0994572	1	-0.0191718	1	-0.0780241	1
ENSDARG00000057098	htr1ab	Serotonin	-0.511097	1	-0.548232	1	0.570067	1
ENSDARG00000057101	rnf180	Serotonin	0.0289324	1	-0.286902	1	0.560593	1
ENSDARG00000057479	hrh2b	Serotonin	-0.485476	1	1.19925	1	0.0102329	1
ENSDARG00000058165	htr2ab	Serotonin	0.0480082	1	-0.124836	1	-0.0886815	1
ENSDARG00000068557	htr5ab	Serotonin	0.0487277	1	0.13882	1	0.0658048	1
ENSDARG00000069254	chrm4a	Serotonin	0.0698562	1	-0.0604351	1	0.0819336	1
ENSDARG00000069598	chrm5b	Serotonin	-0.273507	1	-0.0646167	1	-0.339415	1
ENSDARG00000078204		Serotonin	-0.000337107	1	-0.154381	1	0.253971	1
ENSDARG00000093745	htr1aa	Serotonin	-0.0344822	1	-0.161814	1	0.105806	1
ENSDARG00000095272	htr7c	Serotonin	-0.0571586	1	-0.0902651	1	0.158142	1
ENSDARG00000099928	chrm5a	Serotonin	0.233698	1	0.0243396	1	-0.354932	1
ENSDARG00000100098		Serotonin	-0.649247	0.875295	0.431663	1	0.337611	1
ENSDARG00000103139		Serotonin	0.244413	1	-0.433535	1	-0.217496	1
ENSDARG00000115925	htr2b	Serotonin	-0.387341	1	0.460767	1	-0.187297	1
ENSDARG00000015315	psmc5	Thyrotropin	-0.0323115	1	-0.0562034	1	-0.0798111	1
ENSDARG00000109358	trhde.2	Thyrotropin	0.0641018	1	-0.036364	1	0.213136	1
ENSDARG00000077083	avpr1aa	Vasopressin	0.611453	0.980913	0.363724	1	0.427764	1
ENSDARG00000022532	chrnb1l	Acetylcholine	-1.46082	NA	0.328076	NA	-0.300284	NA
ENSDARG00000037292	chrm1a	Acetylcholine	0.235859	NA	1.43625	NA	1.54054	NA
ENSDARG00000041133	rapsn	Acetylcholine	-0.346063	NA	2.02801	NA	-1.42167	NA
ENSDARG00000054680	chrna9	Acetylcholine	1.46244	NA	1.47385	NA	0.944602	NA
ENSDARG00000116374	chrm2b	Acetylcholine	-0.677475	NA	-2.28168	NA	-0.994443	NA
ENSDARG00000021369	mc3r	Corticotropin	0	NA	0	NA	2.05055	NA
ENSDARG00000054949	mc2r	Corticotropin	0.833965	NA	1.46525	NA	0.944616	NA
ENSDARG00000091992	mrap	Corticotropin	-0.186336	NA	0	NA	1.51947	NA
ENSDARG00000040433	cyp2k22	Cortisol	1.88794	NA	0	NA	2.44946	NA
ENSDARG00000092696	cyp11a2	Cortisol	NA	NA	NA	NA	NA	NA
ENSDARG00000039077	tyr	Dopamin	1.10367	NA	1.97493	1	0.704584	NA
ENSDARG00000035178	gna14	Dopamin	-0.195539	NA	-1.61648	NA	0.150331	NA
ENSDARG00000056654	gna15.3	Dopamin	2.22724	NA	-1.47512	NA	-0.218195	NA
ENSDARG00000071416	gna15.4	Dopamin	-0.186323	NA	-1.38065	NA	0.63443	NA
ENSDARG00000071640	drd1a	Dopamin	NA	NA	NA	NA	NA	NA
ENSDARG00000092481	si:ch211-207c7.2	Dopamin	NA	NA	NA	NA	NA	NA
ENSDARG00000115463	tomt	Dopamin	0	NA	0	NA	1.76727	NA
ENSDARG00000041173	adra1bb	Epinephrin	0	NA	-2.25131	NA	-1.31035	NA
ENSDARG00000069669	adra2c	Epinephrin	-0.976507	NA	-1.59529	NA	-0.654318	NA
ENSDARG00000079443	vipb	Epinephrin	-1.24117	NA	0	NA	2.8997	NA
ENSDARG00000115614	taar19t	Epinephrin	NA	NA	NA	NA	NA	NA
ENSDARG00000116039		Epinephrin	1.02162	NA	-1.44509	NA	-1.43039	NA
ENSDARG00000027153	gabrr3a	GABA	0.422542	NA	2.03963	NA	3.13076	NA
ENSDARG00000009196	anxa3a	Glucocorticoid	-0.27892	NA	0	NA	0.944606	NA
ENSDARG00000019747	hsd3b2	Glucocorticoid	-0.186335	NA	0	NA	1.76727	NA
ENSDARG00000069806	sstr2b	Glucocorticoid	-1.55863	NA	1.93583	NA	0.758511	NA
ENSDARG00000074712	si:ch211-186e20.2	Glucocorticoid	NA	NA	NA	NA	NA	NA
ENSDARG00000077960	si:ch211-186e20.7	Glucocorticoid	0.871629	NA	-2.97196	NA	-2.03099	NA
ENSDARG00000087143	serpina7	Glucocorticoid	NA	NA	NA	NA	NA	NA
ENSDARG00000090286	serpina1	Glucocorticoid	0.193992	NA	0	NA	3.77441	NA
ENSDARG00000091136	zgc:174259	Glucocorticoid	1.35248	NA	0	NA	0	NA
ENSDARG00000092696	cyp11a2	Glucocorticoid	NA	NA	NA	NA	NA	NA
ENSDARG00000098481	anxa1d	Glucocorticoid	-1.17845	NA	-0.000691599	NA	-1.06612	NA
ENSDARG00000088204	shisa8b	Glutamate	-0.819371	NA	-0.717703	1	-0.566932	NA
ENSDARG00000058460	cacng3a	Glutamate	1.66039	NA	2.44638	NA	3.86141	NA
ENSDARG00000044754	gnrh2	Gonadotropin	-0.186347	NA	0	NA	0	NA
ENSDARG00000041173	adra1bb	Norepinephrin	0	NA	-2.25131	NA	-1.31035	NA
ENSDARG00000115614	taar19t	Norepinephrin	NA	NA	NA	NA	NA	NA
ENSDARG00000056949	htr7a	Serotonin	0.155171	NA	-1.54054	1	0.348457	NA
ENSDARG00000070344	or137-3	Serotonin	-0.661187	NA	0.386031	1	-0.705463	NA
ENSDARG00000094913	or133-2	Serotonin	-0.203286	NA	-0.0975178	1	1.25419	NA
ENSDARG00000037292	chrm1a	Serotonin	0.235859	NA	1.43625	NA	1.54054	NA
ENSDARG00000044704	or137-2	Serotonin	0.8716	NA	0	NA	0	NA
ENSDARG00000053648	or135-1	Serotonin	NA	NA	NA	NA	NA	NA
ENSDARG00000055467	si:dkeyp-3f10.14	Serotonin	0.201653	NA	0	NA	1.54114	NA
ENSDARG00000056277	or132-5	Serotonin	0.186904	NA	-0.118614	NA	-0.610972	NA
ENSDARG00000056911	or133-1	Serotonin	-0.185756	NA	0	NA	0.944619	NA
ENSDARG00000069211	taar14i	Serotonin	NA	NA	NA	NA	NA	NA
ENSDARG00000069214	taar10	Serotonin	-1.74872	NA	0	NA	1.52504	NA
ENSDARG00000070341	or134-1	Serotonin	-0.186331	NA	-1.38065	NA	-0.439684	NA
ENSDARG00000074325	taar12m	Serotonin	0	NA	2.41225	NA	2.62662	NA
ENSDARG00000078157		Serotonin	-0.186347	NA	0	NA	0	NA
ENSDARG00000087254	si:dkeyp-3f10.17	Serotonin	NA	NA	NA	NA	NA	NA
ENSDARG00000091877	or137-7	Serotonin	-0.179321	NA	0	NA	0	NA
ENSDARG00000093273	or137-6	Serotonin	NA	NA	NA	NA	NA	NA
ENSDARG00000094030	si:dkeyp-3f10.16	Serotonin	NA	NA	NA	NA	NA	NA
ENSDARG00000094261	taar19g	Serotonin	0.8716	NA	0	NA	0	NA
ENSDARG00000099958		Serotonin	0	NA	0	NA	1.51947	NA
ENSDARG00000105681	or137-9	Serotonin	-0.186347	NA	0	NA	0	NA
ENSDARG00000105705	or137-8	Serotonin	0.8716	NA	0	NA	0	NA
ENSDARG00000105719	or132-4	Serotonin	NA	NA	NA	NA	NA	NA
ENSDARG00000105736	or137-4	Serotonin	-0.186347	NA	0	NA	0	NA
ENSDARG00000105787	si:dkeyp-3f10.11	Serotonin	0.294554	NA	3.4113	NA	0	NA
ENSDARG00000105789	or137-1	Serotonin	-0.278897	NA	2.41266	NA	0	NA
ENSDARG00000105791	si:dkeyp-3f10.12	Serotonin	-0.186318	NA	-2.62923	NA	-1.1134	NA
ENSDARG00000105803	or136-1	Serotonin	-0.186327	NA	0.0914706	NA	-1.40149	NA
ENSDARG00000105820	or132-1	Serotonin	-0.186322	NA	-4.45168	NA	-1.84127	NA
ENSDARG00000105838		Serotonin	0.871622	NA	-1.38079	NA	0.38295	NA
ENSDARG00000110775	taar20b1	Serotonin	NA	NA	NA	NA	NA	NA
ENSDARG00000112935	taar20b1	Serotonin	0.8716	NA	0	NA	0	NA
ENSDARG00000116374	chrm2b	Serotonin	-0.677475	NA	-2.28168	NA	-0.994443	NA
ENSDARG00000116668	taar10a	Serotonin	NA	NA	NA	NA	NA	NA
ENSDARG00000116838	taar19s	Serotonin	0.871606	NA	0	NA	0.944601	NA
